# Supplementary material for: A generalizable nanopore sensor for highly specific protein detection at single-molecule precision
Source: Nat Commun. 2023 Mar 20;14:1374. doi: 10.1038/s41467-023-36944-9 (PMC10027671; doi:10.1038/s41467-023-36944-9)
Supplement: Supplementary file 3 — Source Data [file 41467_2023_36944_MOESM3_ESM.xlsx]

## Sheet: Figure 2b
0 nM hSUMO1				0 nM hSUMO1					0 nM hSUMO1
Current (pA)	N.counts			Current (pA)	N.counts				Current (pA)	N.counts
-4.25	0.00119			-8.45	0.00152				-6.75	0.00122399
-4.15	0			-8.35	0				-6.65	0
-4.05	0.00119			-8.25	0				-6.55	0
-3.95	0.00119			-8.15	0				-6.45	0
-3.85	0			-8.05	0				-6.35	0.00122399
-3.75	0			-7.95	0				-6.25	0.00122399
-3.65	0			-7.85	0				-6.15	0
-3.55	0			-7.75	0				-6.05	0
-3.45	0.00119			-7.65	0				-5.95	0
-3.35	0.00119			-7.55	0				-5.85	0.00122399
-3.25	0			-7.45	0.00152				-5.75	0.00122399
-3.15	0			-7.35	0				-5.65	0.00122399
-3.05	0			-7.25	0				-5.55	0.00122399
-2.95	0			-7.15	0				-5.45	0
-2.85	0			-7.05	0				-5.35	0
-2.75	0			-6.95	0				-5.25	0.00367197
-2.65	0.00119			-6.85	0				-5.15	0.00122399
-2.55	0.00238			-6.75	0				-5.05	0
-2.45	0.00119			-6.65	0.00152				-4.95	0
-2.35	0.00119			-6.55	0				-4.85	0.00122399
-2.25	0			-6.45	0				-4.75	0.00367197
-2.15	0.00119			-6.35	0				-4.65	0.00122399
-2.05	0			-6.25	0				-4.55	0.00244798
-1.95	0			-6.15	0				-4.45	0
-1.85	0.00356			-6.05	0				-4.35	0
-1.75	0.00238			-5.95	0				-4.25	0.00122399
-1.65	0.00238			-5.85	0				-4.15	0.00244798
-1.55	0.00119			-5.75	0				-4.05	0
-1.45	0			-5.65	0				-3.95	0
-1.35	0.00238			-5.55	0				-3.85	0.00244798
-1.25	0.00119			-5.45	0.00152				-3.75	0.00489596
-1.15	0			-5.35	0				-3.65	0
-1.05	0.00119			-5.25	0				-3.55	0.00122399
-0.95	0.00119			-5.15	0				-3.45	0.00367197
-0.85	0.00238			-5.05	0				-3.35	0
-0.75	0			-4.95	0				-3.25	0.00122399
-0.65	0.00119			-4.85	0				-3.15	0.00122399
-0.55	0			-4.75	0				-3.05	0.00122399
-0.45	0.00356			-4.65	0				-2.95	0.00244798
-0.35	0			-4.55	0				-2.85	0.00244798
-0.25	0.00594			-4.45	0				-2.75	0.00367197
-0.15	0.00475			-4.35	0.00152				-2.65	0.00122399
-0.05	0.00238			-4.25	0				-2.55	0
0.05	0.00475			-4.15	0				-2.45	0.00244798
0.15	0.00356			-4.05	0				-2.35	0.00244798
0.25	0.0095			-3.95	0				-2.25	0.00489596
0.35	0.00238			-3.85	0				-2.15	0.00856793
0.45	0.00238			-3.75	0.00152				-2.05	0.00611995
0.55	0.00831			-3.65	0				-1.95	0.00856793
0.65	0.00831			-3.55	0				-1.85	0.0110159
0.75	0.00475			-3.45	0				-1.75	0.00244798
0.85	0.00713			-3.35	0				-1.65	0.00611995
0.95	0.00475			-3.25	0.00152				-1.55	0.00856793
1.05	0.00594			-3.15	0.00304				-1.45	0.00367197
1.15	0.00238			-3.05	0.00152				-1.35	0.00856793
1.25	0.0095			-2.95	0.00152				-1.25	0.00489596
1.35	0.00594			-2.85	0.00304				-1.15	0.00489596
1.45	0.00356			-2.75	0.00152				-1.05	0.00611995
1.55	0.00475			-2.65	0				-0.950004	0.0122399
1.65	0.00331			-2.55	0.00304				-0.850004	0.00611995
1.75	0.00594			-2.45	0.00304				-0.750004	0.0159119
1.85	0.00131			-2.35	0.00152				-0.650004	0.0122399
1.95	0.0095			-2.25001	0				-0.550004	0.00979192
2.05	0.00831			-2.15001	0				-0.450004	0.0159119
2.15	0.00238			-2.05001	0				-0.350004	0.0146879
2.25	0.0095			-1.95001	0.00152				-0.250004	0.0220318
2.35	0.00188			-1.85001	0.00609				-0.150004	0.0122399
2.45	0.00713			-1.75001	0.00457				-0.0500039	0.0122399
2.55	0.0095			-1.65001	0				0.0499961	0.00246389
2.65	0.00713			-1.55001	0				0.149996	0.00368788
2.75	0.00594			-1.45001	0.00457				0.249996	0.00613586
2.85	0.00713			-1.35001	0				0.349996	0.00368788
2.95	0.00831			-1.25001	0				0.449996	0.00613586
3.05	0.00663			-1.15001	0.00152				0.549996	0.00491187
3.15	0.00188			-1.05001	0.00152				0.649996	0.00491187
3.25	0.00831			-0.95	0				0.749996	0.00613586
3.35	0.00306			-0.85	0.00304				0.849996	0.00246389
3.45	0.00831			-0.75	0.00609				0.949996	0.00613586
3.55	0.00831			-0.65	0.00304				1.05	0.00368788
3.65	0.00831			-0.55	0.00152				1.15	0.00980783
3.75	0.0095			-0.45	0				1.25	0.00613586
3.85	0.01544			-0.35	0.00152				1.35	0.0159278
3.95	0.00831			-0.25	0.00457				1.45	1.59125e-05
4.05	0.00257			-0.15	0.00152				1.55	0.00491187
4.15	0.00188			-0.05	0.00152				1.65	0.0110318
4.25	0.00831			0.05	0.00913				1.75	0.0122558
4.35	0.00831			0.15	0.00304				1.85	0.00613586
4.45	0.00781			0.25	0.00304				1.95	0.0110318
4.55	0.00306			0.35	0.00609				2.05	0.00491187
4.65	0.009			0.45	0.00152				2.15	0.0134798
4.75	0.00425			0.55	0.00457				2.25	0.00613586
4.85	0.00594			0.65	0.00457				2.35	0.0134798
4.95	0.00488			0.75	0.00152				2.45	0.00735985
5.05	0.00306			0.85	0.00609				2.55	0.0159278
5.15	0.01257			0.95	0.00609				2.65	0.0110318
5.25	0.00544			1.05	0.00609				2.75	0.00980783
5.35	0.00188			1.15	0.00304				2.85	0.0110318
5.45	0.00425			1.25	0.00457				2.95	0.00368788
5.55	0.00544			1.35	0.00457				3.05	0.0110318
5.65	0.00188			1.45	0.00609				3.15	0.00858384
5.75	0.00306			1.55	0.00761				3.25	0.00858384
5.85	0.00306			1.65	0.00457				3.35	0.0134798
5.95	0.000306413			1.75	0.00761				3.45	0.0110318
6.05	0.00713			1.85	0.00913				3.54999	0.0208237
6.15	0.00506			1.95	0.00457				3.64999	0.0134798
6.25	0.000688836			2.05	0.00304				3.74999	0.00980783
6.35	0.0095			2.15	0.00457				3.84999	0.0110318
6.45	0.00713			2.25	0.01065				3.94999	0.00246389
6.54999	0.00594			2.35	0.00457				4.04999	0.00613586
6.64999	0.00594			2.45	0.01218				4.14999	0.0110318
6.74999	0.00713			2.54999	0.00304				4.24999	0.00491187
6.84999	0.00831			2.64999	0.00457				4.34999	0.0159278
6.94999	0.00238			2.74999	0.00304				4.44999	0.0012399
7.04999	0.000688836			2.84999	0.00457				4.54999	-0.00243207
7.14999	0.00481			2.94999	0.00304				4.64999	0.00980783
7.24999	0.00425			3.04999	0.00913				4.74999	0.00858384
7.34999	0.00831			3.14999	0.00609				4.84999	0.00858384
7.44999	0.00475			3.24999	0.00913				4.94999	0.00246389
7.54999	0.0095			3.34999	0.00457				5.04999	0.00735985
7.64999	0.00356			3.44999	0.00152				5.14999	0.0122558
7.74999	0.00594			3.54999	0.00761				5.24999	0.00246389
7.84999	0.00475			3.64999	0.00457				5.34999	0.0012399
7.94999	0.0095			3.74999	0.00457				5.44999	0.00858384
8.04999	0.00475			3.84999	0.00609				5.54999	0.00980783
8.14999	0.00475			3.94999	0.00609				5.64999	0.00735985
8.24999	0.0095			4.04999	0.00913				5.74999	0.00735985
8.34999	0.0095			4.14999	0.00761				5.84999	0.0110318
8.45	0.00356			4.24999	0.00609				5.94999	-0.00120808
8.55	0.00238			4.34999	0.00457				6.04999	0.00735985
8.65	0.00356			4.44999	0.0137				6.14999	0.0012399
8.75	0.00356			4.54999	0.00609				6.24999	0.00246389
8.85	0.00713			4.64999	0.00609				6.34999	0.00368788
8.95	0.00713			4.74999	0.00761				6.44999	0.00246389
9.05	0.00594			4.84999	0.00304				6.54999	0.00368788
9.15	0.00594			4.94999	0.00761				6.64999	0.00735985
9.25	0.00713			5.04999	0.00913				6.74999	-0.00120808
9.35	0.00388			5.14999	0.00913				6.84999	0.0110318
9.45	0.00188			5.24999	0.01065				6.94999	-0.00120808
9.55	0.00238			5.34999	0.00457				7.04999	0.00368788
9.65	0.00238			5.44999	0.00913				7.14999	0.00613586
9.75	0.00475			5.54999	0.00304				7.24999	0.00246389
9.85	0.00594			5.64999	0.00761				7.34999	0.0012399
9.95	0.00831			5.74999	0.00913				7.44999	1.59125e-05
10.05	0.00475			5.84999	0.00457				7.54999	-0.00365606
10.15	0.0095			5.94999	0.00457				7.64999	-0.00488005
10.25	0.00356			6.04999	0.00913				7.74999	-0.00610404
10.35	0.00356			6.14999	0.00457				7.84999	-0.00243207
10.45	0.00831			6.24999	0.00761				7.94999	1.59125e-05
10.55	0.00831			6.34999	0.00304				8.04999	0.00491187
10.65	0.00356			6.44999	0.00609				8.14999	0.0012399
10.75	0.00119			6.54999	0.00609				8.24999	-0.00120808
10.85	0.00831			6.64999	0.00913				8.34999	-0.00610404
10.95	0.00356			6.74999	0.00761				8.44999	-0.00365606
11.05	0.00475			6.84999	0				8.54999	-0.00243207
11.15	0.00475			6.94999	0.00457				8.64999	-0.00488005
11.25	0.00238			7.04999	0.01826				8.74999	0.00246389
11.35	0.00594			7.14999	0.00913				8.84999	0.00734394
11.45	0.00238			7.24999	0.01065				8.94999	0.0134639
11.55	0			7.34999	0.00457				9.04999	0.00489596
11.65	0.00356			7.44999	0.01218				9.14999	0.00489596
11.75	0.00356			7.54999	0.00913				9.25	0.00856793
11.85	0.00356			7.64999	0.00761				9.35	0.00367197
11.95	0.00713			7.74999	0.01218				9.45	0.00489596
12.05	0			7.84999	0.00457				9.55	0.00734394
12.15	0.00356			7.94999	0.00457				9.65	0.0146879
12.25	0.00356			8.04999	0.00304				9.75	0.00734394
12.35	0			8.14999	0.00304				9.85	0.00489596
12.45	0.00119			8.24999	0.00457				9.95	0.00489596
12.55	0.00119			8.34999	0.00609				10.05	0.00611995
12.65	0.00238			8.44999	0				10.15	0.00367197
12.75	0.00356			8.54999	0.01218				10.25	0.00122399
12.85	0.00475			8.64999	0.00913				10.35	0.00244798
12.95	0.00356			8.74999	0.01065				10.45	0.00611995
13.05	0			8.84999	0.00152				10.55	0.00611995
13.15	0.00356			8.94999	0				10.65	0.00244798
13.25	0			9.04999	0.00457				10.75	0.00856793
13.35	0.00119			9.14999	0.00457				10.85	0.00489596
13.45	0.00119			9.24999	0.00913				10.95	0.00489596
13.55	0.00238			9.34999	0.00304				11.05	0.00856793
13.65	0.00475			9.45	0.00457				11.15	0.00367197
13.75	0.00475			9.55	0.00304				11.25	0.0110159
13.85	0.00238			9.65	0.00761				11.35	0.00489596
13.95	0.0095			9.75	0.00761				11.45	0.0110159
14.05	0			9.85	0.00304				11.55	0.00734394
14.15	0			9.95	0.00457				11.65	0.00367197
14.25	0.00356			10.05	0.00304				11.75	0.00367197
14.35	0.00119			10.15	0.00761				11.85	0.00734394
14.45	0.00119			10.25	0.00609				11.95	0.00856793
14.55	0.00238			10.35	0.01065				12.05	0.00489596
14.65	0.00238			10.45	0.00761				12.15	0.0122399
14.75	0.00356			10.55	0.00304				12.25	0.00244798
14.85	0.00238			10.65	0.00152				12.35	0.00244798
14.95	0.00119			10.75	0.00761				12.45	0.00244798
15.05	0.00238			10.85	0.00761				12.55	0.00489596
15.15	0.00356			10.95	0.00609				12.65	0.00734394
15.25	0.00356			11.05	0.00304				12.75	0.00367197
15.35	0.00356			11.15	0.01065				12.85	0.00367197
15.45	0.00594			11.25	0.00457				12.95	0.00611995
15.55	0.00119			11.35	0.00609				13.05	0.00489596
15.65	0.00356			11.45	0.00457				13.15	0.00122399
15.75	0.00356			11.55	0.00457				13.25	0.00367197
15.85	0.00594			11.65	0.00304				13.35	0.00244798
15.95	0.00238			11.75	0.00152				13.45	0.00244798
16.05	0.00238			11.85	0.00457				13.55	0.00856793
16.15	0.00356			11.95	0.00913				13.65	0.00734394
16.25	0.00475			12.05	0.00761				13.75	0.00367197
16.35	0			12.15	0.01065				13.85	0.00244798
16.45	0.00713			12.25	0.00457				13.95	0.00489596
16.55	0.00119			12.35	0.00761				14.05	0.00489596
16.65	0.00475			12.45	0.00304				14.15	0.00611995
16.75	0.00713			12.55	0.00609				14.25	0.00244798
16.85	0.00238			12.65	0.00152				14.35	0.00979192
16.95	0.00713			12.75	0.00761				14.45	0.00489596
17.05	0.00594			12.85	0.00457				14.55	0.00367197
17.15	0.00238			12.95	0.00304				14.65	0.00489596
17.25	0.0095			13.05	0.00152				14.75	0.00611995
17.35	0.01375			13.15	0.00913				14.85	0.00611995
17.45	0.01563			13.25	0.00761				14.95	0.00979192
17.55	0.01594			13.35	0.00457				15.05	0.00856793
17.65	0.01831			13.45	0.00761				15.15	0.00489596
17.75	0.00986			13.55	0.01826				15.25	0.00367197
17.85	0.01356			13.65	0.00304				15.35	0.00856793
17.95	0.01831			13.75	0.00304				15.45	0.0122399
18.05	0.01594			13.85	0.00761				15.55	0.00244798
18.15	0.02475			13.95	0.00457				15.65	0.00367197
18.25	0.01713			14.05	0.00304				15.75	0.00489596
18.35	0.01475			14.15	0.01522				15.85	0.00611995
18.45	0.01594			14.25	0.00761				15.95	0.00367197
18.55	0.0195			14.35	0.00304				16.05	0.00244798
18.65	0.01831			14.45	0.01218				16.15	0.00856793
18.75	0.01356			14.55	0.00304				16.25	0.00367197
18.85	0.01594			14.65	0.00913				16.35	0.00489596
18.95	0.00986			14.75	0.00609				16.45	0.00611995
19.05	0.01238			14.85	0.00609				16.55	0.00979192
19.15	0.01775			14.95	0.00913				16.65	0.00244798
19.25	0.01831			15.05	0.00609				16.75	0.00856793
19.35	0.02101			15.15	0.01218				16.85	0.00244798
19.45	0.01878			15.25	0.01065				16.95	0.00979192
19.55	0.02603			15.35	0.00761				17.05	0.00979192
19.65	0.02715			15.45	0.0137				17.15	0.00611995
19.75	0.02975			15.55	0.01065				17.25	0.00734394
19.85	0.02603			15.65	0.01218				17.35	0.00611995
19.95	0.02715			15.75	0.00761				17.45	0.0146879
20.05	0.02845			15.85	0.01218				17.55	0.00611995
20.15	0.02678			15.95	0.00609				17.65	0.0110159
20.25	0.02789			16.05	0.00913				17.75	0.00734394
20.35	0.0318			16.15	0.00457				17.85	0.00367197
20.45	0.02808			16.25	0.00609				17.95	0.00979192
20.55	0.03626			16.35	0.00304				18.05	0.00979192
20.65	0.03235			16.45	0.01218				18.15	0.00856793
20.75	0.03459			16.55	0.00152				18.25	0.0110159
20.85	0.03719			16.65	0.00609				18.35	0.0110159
20.95	0.03775			16.75	0.00761				18.45	0.00979192
21.05	0.04109			16.85	0.00761				18.55	0.00734394
21.15	0.04481			16.95	0.00913				18.65	0.0110159
21.25	0.04649			17.05	0.00609				18.75	0.00856793
21.35	0.04463			17.15	0.00609				18.85	0.0146879
21.45	0.05039			17.25	0.00457				18.95	0.0110159
21.55	0.04518			17.35	0.00761				19.05	0.0171359
21.65	0.04593			17.45	0.00457				19.15	0.0122399
21.75	0.05522			17.55	0.00457				19.25	0.0110159
21.85	0.05002			17.65	0.00609				19.35	0.0110159
21.95	0.05783			17.75	0.00609				19.45	0.0110159
22.05	0.06266			17.85	0.00761				19.55	0.0171359
22.1501	0.06025			17.95	0.00304				19.65	0.00979192
22.2501	0.05801			18.05	0.0137				19.75	0.0183599
22.35	0.07029			18.15	0.00609				19.85	0.0244798
22.4501	0.06601			18.25	0.00457				19.95	0.0122399
22.55	0.07586			18.35	0.00761				20.05	0.0232558
22.6501	0.07252			18.45	0.00609				20.15	0.0208078
22.7501	0.08274			18.55	0.00457				20.25	0.0195838
22.85	0.07921			18.65	0.00761				20.35	0.0208078
22.9501	0.08832			18.75	0.00761				20.45	0.0232558
23.05	0.08665			18.85	0.00913				20.55	0.0208078
23.1501	0.09018			18.95	0.00913				20.65	0.0342717
23.2501	0.09316			19.05	0.00457				20.75	0.0281518
23.35	0.09948			19.15	0.01065				20.85	0.0232558
23.4501	0.09483			19.25	0.01065				20.95	0.0195838
23.55	0.11417			19.35	0.01674				21.05	0.0269278
23.6501	0.10952			19.45	0.02131				21.15	0.0305998
23.7501	0.12123			19.55	0.01065				21.25	0.0195838
23.85	0.11845			19.65	0.00609				21.35	0.0269278
23.9501	0.13406			19.75	0.00913				21.45	0.0232558
24.05	0.13332			19.85	0.02131				21.55	0.0159119
24.1501	0.1415			19.95	0.01979				21.65	0.0391677
24.2501	0.14615			20.05	0.00913				21.75	0.0354957
24.35	0.14727			20.15	0.00913				21.85	0.0391677
24.4501	0.16716			20.25	0.01826				21.95	0.0391677
24.55	0.15749			20.35	0.01979				22.05	0.0428397
24.6501	0.17293			20.45	0.01826				22.15	0.0440637
24.7501	0.1891			20.55	0.01979				22.25	0.0403917
24.8501	0.18408			20.65	0.01065				22.35	0.0501836
24.9501	0.19877			20.75	0.02283				22.45	0.0305998
25.0501	0.21328			20.85	0.0137				22.55	0.0514076
25.1501	0.21792			20.95	0.02283				22.65	0.0440637
25.2501	0.22722			21.05	0.02131				22.75	0.0611995
25.3501	0.22908			21.15	0.02435				22.85	0.0563035
25.4501	0.2302			21.25	0.03196				22.95	0.0648715
25.5501	0.24284			21.35	0.02435				23.05	0.0514076
25.6501	0.26106			21.45	0.01826				23.15	0.0538556
25.7501	0.2659			21.55	0.02131				23.25	0.0746634
25.8501	0.27017			21.65	0.02131				23.35	0.0709914
25.9501	0.28617			21.75	0.03196				23.45	0.0844553
26.0501	0.29732			21.85	0.02131				23.55	0.0648715
26.1501	0.3122			21.95	0.03805				23.65	0.0611995
26.2501	0.33061			22.05	0.02283				23.75	0.0734394
26.3501	0.33247			22.15	0.0274				23.85	0.0807834
26.4501	0.36538			22.25	0.04414				23.9501	0.100367
26.5501	0.34604			22.35	0.03653				24.0501	0.0893513
26.6501	0.37523			22.45	0.03957				24.1501	0.107711
26.7501	0.37932			22.55	0.0411				24.2501	0.105263
26.8501	0.39457			22.65	0.04566				24.3501	0.124847
26.9501	0.39624			22.75	0.05632				24.4501	0.132191
27.0501	0.40945			22.85	0.04414				24.5501	0.122399
27.1501	0.44719			22.95	0.04262				24.6501	0.126071
27.2501	0.44347			23.05	0.04566				24.7501	0.146879
27.3501	0.46207			23.1501	0.05175				24.8501	0.123623
27.4501	0.49647			23.2501	0.05327				24.9501	0.134639
27.5501	0.48661			23.35	0.06697				25.0501	0.132191
27.6501	0.51673			23.4501	0.04414				25.1501	0.151775
27.7501	0.53421			23.55	0.0898				25.2501	0.149327
27.8501	0.53793			23.6501	0.05479				25.3501	0.189718
27.9501	0.5688			23.7501	0.05327				25.4501	0.160343
28.0501	0.60487			23.85	0.07154				25.5501	0.208078
28.1501	0.56694			23.9501	0.06849				25.6501	0.208078
28.2501	0.61324			24.05	0.08828				25.7501	0.206854
28.3501	0.60655			24.1501	0.08524				25.8501	0.21787
28.4501	0.64913			24.2501	0.08371				25.9501	0.228886
28.5501	0.65489			24.35	0.08828				26.0501	0.246022
28.6501	0.69003			24.4501	0.0898				26.1501	0.27907
28.7501	0.6865			24.55	0.1309				26.2501	0.276622
28.8501	0.70584			24.6501	0.11111				26.3501	0.271726
28.9501	0.69784			24.7501	0.12024				26.4501	0.268054
29.0501	0.7064			24.85	0.12785				26.5501	0.277846
29.1501	0.76571			24.9501	0.13242				26.6501	0.299878
29.2501	0.75939			25.05	0.12177				26.7501	0.320685
29.3501	0.74991			25.1501	0.14764				26.8501	0.330477
29.4501	0.78784			25.2501	0.13546				26.9501	0.365973
29.5501	0.7752			25.35	0.16743				27.0501	0.378213
29.6501	0.799			25.4501	0.15221				27.1501	0.348837
29.7501	0.82075			25.55	0.15525				27.2501	0.380661
29.8501	0.83804			25.6501	0.19482				27.3501	0.429621
29.9501	0.85218			25.7501	0.19178				27.4501	0.405141
30.0501	0.87728			25.8501	0.19026				27.5501	0.445532
30.1501	0.84455			25.9501	0.19635				27.6501	0.433293
30.2501	0.89643			26.0501	0.2207				27.7501	0.46634
30.3501	0.89476			26.1501	0.22983				27.8501	0.481028
30.4501	0.90945			26.2501	0.21613				27.9501	0.49082
30.5501	0.92135			26.3501	0.25114				28.0501	0.494492
30.6501	0.93548			26.4501	0.23288				28.1501	0.482252
30.7501	0.9405			26.5501	0.25114				28.2501	0.518972
30.8501	0.91874			26.6501	0.26484				28.3501	0.50918
30.9501	0.96541			26.7501	0.2968				28.4501	0.536108
31.0501	0.93641			26.8501	0.33029				28.5501	0.532436
31.1501	0.95909			26.9501	0.25875				28.6501	0.555692
31.2501	0.96876			27.0501	0.29833				28.7501	0.572827
31.3501	0.96002			27.1501	0.36377				28.8501	0.641371
31.4501	0.98903			27.2501	0.34551				28.9501	0.598531
31.5501	0.98568			27.3501	0.36073				29.0501	0.663403
31.6501	0.97025			27.4501	0.35616				29.1501	0.656059
31.7501	0.98959			27.5501	0.40487				29.2501	0.657283
31.8501	0.98196			27.6501	0.39574				29.3501	0.701346
31.9501	0.99442			27.7501	0.42009				29.4501	0.671971
32.0501	0.96802			27.8501	0.43075				29.5501	0.70869
32.1501	0.98382			27.9501	0.43531				29.6501	0.71481
32.2501	1			28.0501	0.46575				29.7501	0.69645
32.3501	0.96839			28.1501	0.46728				29.8501	0.74541
32.4501	0.97118			28.2501	0.4688				29.9501	0.771114
32.5501	0.97639			28.3501	0.52055				30.0501	0.76377
32.6501	0.97639			28.4501	0.54033				30.1501	0.812729
32.7501	0.95593			28.5501	0.52664				30.2501	0.843329
32.8501	0.9682			28.6501	0.5997				30.3501	0.876377
32.9501	0.96802			28.7501	0.56164				30.4501	0.864137
33.0501	0.93492			28.8501	0.5723				30.5501	0.831089
33.1501	0.92228			28.9501	0.59665				30.6501	0.813953
33.2501	0.92023			29.0501	0.63318				30.7501	0.902081
33.3501	0.89345			29.1501	0.60274				30.8501	0.889841
33.4501	0.91763			29.2501	0.62557				30.9501	0.872705
33.5501	0.90498			29.3501	0.70624				31.0501	0.894737
33.6501	0.89717			29.4501	0.64688				31.1501	0.913097
33.7501	0.8968			29.5501	0.6895				31.2501	0.914321
33.8501	0.87189			29.6501	0.67123				31.3501	0.946144
33.95	0.8492			29.7501	0.64688				31.4501	0.948592
34.05	0.85645			29.8501	0.76256				31.5501	0.904529
34.1501	0.83544			29.9501	0.77473				31.6501	0.982864
34.2501	0.84288			30.0501	0.82344				31.7501	0.933905
34.3501	0.77854			30.1501	0.78387				31.8501	0.932681
34.45	0.77798			30.2501	0.76865				31.9501	0.893513
34.55	0.75865			30.3501	0.78843				32.0501	1
34.65	0.7328			30.4501	0.81583				32.1501	0.921665
34.75	0.75939			30.5501	0.91629				32.2501	0.943696
34.85	0.71774			30.6501	0.82192				32.3501	0.917993
34.95	0.71383			30.7501	0.85388				32.4501	0.910649
35.05	0.68204			30.8501	1				32.5501	0.933905
35.15	0.65099			30.9501	0.92237				32.6501	0.9388
35.25	0.64169			31.0501	0.8417				32.7501	0.9694
35.35	0.62272			31.1501	0.89041				32.8501	0.932681
35.45	0.61491			31.2501	0.8828				32.9501	0.94492
35.55	0.60413			31.3501	0.92542				33.0501	0.862913
35.65	0.58646			31.4501	0.93151				33.1501	0.895961
35.75	0.56136			31.5501	0.82496				33.2501	0.947368
35.85	0.55151			31.6501	0.87367				33.3501	0.812729
35.95	0.51841			31.7501	0.94368				33.4501	0.860465
36.05	0.51246			31.8501	0.93303				33.5501	0.837209
36.15	0.51581			31.9501	0.88432				33.6501	0.894737
36.25	0.48829			32.0501	0.99239				33.7501	0.807834
36.35	0.46895			32.1501	0.95738				33.8501	0.790698
36.45	0.44478			32.2501	0.94673				33.9501	0.813953
36.55	0.43957			32.3501	0.93303				34.05	0.796818
36.65	0.41205			32.4501	0.9376				34.15	0.79437
36.75	0.39364			32.5501	0.90411				34.25	0.734394
36.85	0.37058			32.6501	0.98326				34.35	0.742962
36.95	0.37003			32.7501	0.92542				34.45	0.76377
37.05	0.35813			32.8501	0.95738				34.55	0.71481
37.15	0.34306			32.9501	0.88889				34.65	0.767442
37.25	0.33618			33.0501	0.96804				34.75	0.692778
37.35	0.31313			33.1501	0.94368				34.85	0.660955
37.45	0.29063			33.2501	0.87823				34.95	0.681763
37.55	0.28988			33.3501	0.84018				35.05	0.627907
37.65	0.28208			33.4501	0.8828				35.15	0.602203
37.75	0.27687			33.5501	0.89041				35.25	0.603427
37.85	0.25251			33.6501	0.96499				35.35	0.544676
37.95	0.246			33.7501	0.89498				35.45	0.609547
38.05	0.2341			33.8501	0.81735				35.55	0.565483
38.15	0.23466			33.95	0.81583				35.65	0.547124
38.25	0.209			34.05	0.8067				35.75	0.516524
38.35	0.19598			34.1501	0.73059				35.85	0.544676
38.45	0.1852			34.2501	0.77626				35.95	0.507956
38.55	0.1852			34.35	0.68798				36.05	0.474908
38.65	0.16753			34.45	0.71994				36.15	0.444308
38.75	0.16475			34.55	0.67275				36.25	0.445532
38.85	0.14559			34.65	0.70167				36.35	0.473684
38.95	0.15006			34.75	0.69711				36.45	0.392901
39.05	0.14113			34.85	0.71842				36.55	0.370869
39.15	0.13128			34.95	0.61035				36.65	0.373317
39.25	0.13183			35.05	0.64079				36.75	0.340269
39.35	0.11157			35.15	0.69559				36.85	0.374541
39.45	0.11101			35.25	0.59817				36.95	0.317013
39.55	0.10822			35.35	0.59209				37.05	0.345165
39.65	0.09372			35.45	0.54642				37.15	0.325581
39.75	0.09595			35.55	0.58904				37.25	0.301102
39.85	0.08721			35.65	0.54947				37.35	0.258262
39.95	0.08442			35.75	0.49924				37.45	0.299878
40.05	0.08051			35.85	0.46423				37.55	0.281518
40.15	0.06638			35.95	0.49619				37.65	0.244798
40.25	0.07047			36.05	0.48706				37.75	0.21787
40.35	0.06843			36.15	0.44901				37.85	0.23623
40.45	0.06564			36.25	0.45205				37.95	0.21787
40.55	0.06136			36.35	0.42922				38.05	0.23623
40.6499	0.05467			36.45	0.40335				38.15	0.228886
40.7499	0.04946			36.55	0.40183				38.25	0.20563
40.8499	0.04463			36.65	0.34247				38.35	0.167687
40.95	0.04667			36.75	0.36682				38.45	0.166463
41.05	0.04239			36.85	0.36986				38.55	0.152999
41.1499	0.03849			36.95	0.3242				38.65	0.146879
41.2499	0.03682			37.05	0.32268				38.75	0.127295
41.3499	0.03384			37.15	0.31659				38.85	0.133415
41.4499	0.02956			37.25	0.31202				38.95	0.132191
41.5499	0.02752			37.35	0.26027				39.05	0.129743
41.6499	0.02585			37.45	0.24658				39.15	0.116279
41.7499	0.02138			37.55	0.27854				39.25	0.100367
41.8499	0.0212			37.65	0.27093				39.35	0.104039
41.9499	0.0238			37.75	0.27245				39.45	0.102815
42.0499	0.02101			37.85	0.21918				39.55	0.101591
42.1499	0.0199			37.95	0.21918				39.65	0.0869033
42.2499	0.01785			38.05	0.21766				39.75	0.0771114
42.3499	0.01525			38.15	0.17504				39.85	0.0636475
42.4499	0.01506			38.25	0.17047				39.95	0.0783354
42.5499	0.01469			38.35	0.18417				40.05	0.0587515
42.6499	0.01041			38.45	0.20091				40.15	0.0514076
42.7499	0.01209			38.55	0.17199				40.25	0.0428397
42.8499	0.0119			38.65	0.16134				40.35	0.0563035
42.9499	0.01171			38.75	0.15221				40.45	0.0416157
43.0499	0.00707			38.85	0.12785				40.5499	0.0477356
43.1499	0.00855			38.95	0.15525				40.6499	0.0428397
43.2499	0.01023			39.05	0.10959				40.7499	0.0489596
43.3499	0.00781			39.15	0.11263				40.8499	0.0403917
43.4499	0.00614			39.25	0.11111				40.9499	0.0428397
43.5499	0.00614			39.35	0.1035				41.0499	0.0318237
43.6499	0.00576			39.45	0.09893				41.1499	0.0305998
43.7499	0.00669			39.55	0.1035				41.2499	0.0257038
43.8499	0.00614			39.65	0.08676				41.3499	0.0367197
43.9499	0.00558			39.75	0.07763				41.4499	0.0305998
44.0499	0			39.85	0.08219				41.5499	0.0293758
44.1499	0			39.95	0.06393				41.6499	0.0171359
44.2499	0			40.05	0.06545				41.7499	0.0269278
44.3499	0			40.15	0.07915				41.8499	0.0257038
44.4499	0			40.2499	0.05327				41.9499	0.0146879
44.5499	0			40.3499	0.04718				42.0499	0.0208078
44.6499	0.00119			40.45	0.03653				42.1499	0.0183599
44.7499	0			40.55	0.05632				42.2499	0.0146879
44.8499	0			40.6499	0.02892				42.3499	0.0122399
44.9499	0.00119			40.7499	0.06088				42.4499	0.0122399
				40.8499	0.0411				42.5499	0.00979192
				40.9499	0.03044				42.6499	0.0110159
				41.0499	0.02892				42.7499	0.0122399
				41.1499	0.03349				42.8499	0.00856793
				41.2499	0.01065				42.9499	0.00979192
				41.3499	0.02131				43.0499	0.00489596
				41.4499	0.0137				43.1499	0.00734394
				41.5499	0.02588				43.2499	0.00244798
				41.6499	0.01065				43.3499	0.00734394
				41.7499	0.01826				43.4499	0.00489596
				41.8499	0.01674				43.5499	0.00367197
				41.9499	0.01674				43.6499	0.00734394
				42.0499	0.01218				43.7499	0.00489596
				42.1499	0.00913				43.8499	0.00489596
				42.2499	0.00913				43.9499	0.00611995
				42.3499	0.01218				44.0499	0.00122399
				42.4499	0.00457				44.1499	0
				42.5499	0.01065				44.2499	0
				42.6499	0.0137				44.3499	0.00244798
				42.7499	0.01065				44.4499	0.00734394
				42.8499	0.00913				44.5499	0
				42.9499	0.00913				44.6499	0.00367197
				43.0499	0.00761				44.7499	0.00122399
				43.1499	0.00457				44.8499	0.00489596
				43.2499	0.00609				44.9499	0
				43.3499	0.00457				45.0499	0
				43.4499	0.00152				45.1499	0.00122399
				43.5499	0.00761				45.2499	0
				43.6499	0.00457				45.3499	0
				43.7499	0.00304				45.4499	0.00122399
				43.8499	0.00457				45.5499	0.00122399
				43.9499	0.00304				45.6499	0
				44.0499	0.00304				45.7499	0
				44.1499	0.00609				45.8499	0
				44.2499	0.00152				45.9499	0.00122399
				44.3499	0.00152				46.0499	0.00122399
				44.4499	0.00609				46.1499	0
				44.5499	0.00152				46.2499	0.00244798
				44.6499	0				46.3499	0
				44.7499	0.00152				46.4499	0.00122399
				44.8499	0				46.5499	0
				44.9499	0.00152				46.6499	0.00122399
				45.0499	0				46.7499	0.00244798
				45.1499	0				46.8499	0.00122399
				45.2499	0				46.9499	0
				45.3499	0				47.0499	0
				45.4499	0				47.1498	0
				45.5499	0				47.2498	0
				45.6499	0.00152				47.3498	0
				45.7499	0				47.4498	0
				45.8499	0				47.5498	0.00122399
				45.9499	0				47.6498	0
				46.0499	0.00152				47.7498	0
				46.1499	0				47.8498	0
				46.2499	0				47.9498	0
				46.3499	0				48.0498	0
				46.4499	0.00152				48.1498	0
				46.5499	0				48.2498	0.00122399
				46.6499	0
				46.7499	0
				46.8499	0.00304
				46.9498	0
				47.0498	0
				47.1499	0.00152
				47.2499	0
				47.3499	0
				47.4498	0.00152

## Sheet: Figure 2c
65 nM hSUMO1					65 nM hSUMO1					65 nM hSUMO1
Current (pA)	N.counts				Current (pA)	N.counts				Current (pA)	N.counts
-86.35	1.2989e-05				-39.05	0.000233263				-59.05	0.000180603
-86.25	0				-38.95	0				-58.95	0
-86.15	0				-38.85	0				-58.85	0
-86.05	0				-38.75	0				-58.75	0
-85.95	0				-38.65	0				-58.65	0
-85.85	0				-38.55	0				-58.55	0.000180603
-85.75	0				-38.45	0				-58.45	0
-85.65	0				-38.35	0				-58.35	0
-85.55	0				-38.25	0				-58.25	0
-85.45	0				-38.15	0				-58.15	0
-85.35	0				-38.05	0				-58.05	0
-85.25	0				-37.95	0				-57.95	0
-85.15	0				-37.85	0				-57.85	0
-85.05	0				-37.75	0				-57.75	0
-84.95	0				-37.65	0				-57.65	0
-84.85	0				-37.55	0				-57.55	0
-84.75	0				-37.45	0				-57.45	0
-84.65	0				-37.35	0				-57.35	0
-84.55	0				-37.25	0				-57.25	0
-84.45	0				-37.15	0				-57.15	0
-84.35	0				-37.05	0				-57.05	0
-84.25	0				-36.95	0				-56.95	0.000180603
-84.15	0				-36.85	0				-56.85	0
-84.05	0				-36.75	0				-56.75	0
-83.95	0				-36.65	0				-56.65	0
-83.85	0				-36.55	0				-56.55	0
-83.75	0				-36.45	0				-56.45	0
-83.65	0				-36.35	0				-56.35	0
-83.55	0				-36.25	0				-56.25	0
-83.45	0				-36.15	0				-56.15	0
-83.35	0				-36.05	0				-56.05	0
-83.2501	0				-35.9501	0				-55.9501	0
-83.15	0				-35.8501	0				-55.8501	0
-83.05	0				-35.7501	0				-55.7501	0
-82.9501	0				-35.6501	0				-55.6501	0
-82.85	0				-35.5501	0				-55.5501	0
-82.7501	0				-35.4501	0				-55.4501	0
-82.65	0				-35.3501	0				-55.3501	0
-82.5501	0				-35.2501	0				-55.2501	0
-82.4501	0				-35.1501	0				-55.1501	0
-82.3501	1.2989e-05				-35.0501	0				-55.0501	0
-82.2501	0				-34.9501	0				-54.9501	0
-82.1501	0				-34.8501	0				-54.8501	0
-82.0501	0				-34.7501	0				-54.7501	0
-81.9501	0				-34.6501	0				-54.6501	0
-81.8501	0				-34.5501	0				-54.5501	0
-81.7501	0				-34.4501	0				-54.4501	0
-81.6501	0				-34.3501	0				-54.3501	0
-81.5501	0				-34.2501	0				-54.2501	0
-81.4501	0				-34.1501	0				-54.1501	0
-81.3501	0				-34.0501	0				-54.0501	0
-81.2501	0				-33.9501	0				-53.9501	0
-81.1501	0				-33.8501	0				-53.8501	0
-81.0501	0				-33.7501	0				-53.7501	0
-80.9501	0				-33.6501	0.000233263				-53.6501	0
-80.8501	0				-33.5501	0.000233263				-53.5501	0
-80.7501	0				-33.4501	0				-53.4501	0
-80.6501	0				-33.3501	0				-53.3501	0
-80.5501	0				-33.2501	0				-53.2501	0
-80.4501	0				-33.1501	0				-53.1501	0
-80.3501	0				-33.0501	0				-53.0501	0
-80.2501	0				-32.9501	0				-52.9501	0
-80.1501	0				-32.8501	0				-52.8501	0
-80.0501	0				-32.7501	0.000233263				-52.7501	0
-79.9501	0				-32.6501	0				-52.6501	0
-79.8501	0				-32.5501	0				-52.5501	0
-79.7501	0				-32.4501	0				-52.4501	0
-79.6501	0				-32.3501	0				-52.3501	0
-79.5501	0				-32.2501	0.000233263				-52.2501	0
-79.4501	0				-32.1501	0				-52.1501	0
-79.3501	0				-32.0501	0				-52.0501	0
-79.2501	0				-31.9501	0				-51.9501	0
-79.1501	0				-31.8501	0				-51.8501	0
-79.0501	0				-31.7501	0				-51.7501	0
-78.9501	0				-31.6501	0				-51.6501	0
-78.8501	0				-31.5501	0				-51.5501	0
-78.7501	0				-31.4501	0				-51.4501	0.000180603
-78.6501	0				-31.3501	0				-51.3501	0
-78.5501	0				-31.2501	0				-51.2501	0
-78.4501	0				-31.1501	0				-51.1501	0
-78.3501	0				-31.0501	0				-51.0501	0
-78.2501	0				-30.9501	0				-50.9501	0.000180603
-78.1501	0				-30.8501	0				-50.8501	0
-78.0501	0				-30.7501	0				-50.7501	0
-77.9501	0				-30.6501	0				-50.6501	0
-77.8501	0				-30.5501	0				-50.5501	0
-77.7501	0				-30.4501	0				-50.4501	0
-77.6501	0				-30.3501	0.000466527				-50.3501	0
-77.5501	0				-30.2501	0				-50.2501	0
-77.4501	0				-30.1501	0				-50.1501	0
-77.3501	0				-30.0501	0				-50.0501	0
-77.2501	0				-29.9501	0				-49.9501	0
-77.1501	0				-29.8501	0				-49.8501	0
-77.0501	0				-29.7501	0				-49.7501	0
-76.9501	0				-29.6501	0				-49.6501	0
-76.8501	0				-29.5501	0				-49.5501	0
-76.7501	0				-29.4501	0				-49.4501	0
-76.6501	0				-29.3501	0				-49.3502	0
-76.5502	0				-29.2501	0				-49.2502	0
-76.4501	0				-29.1501	0.000233263				-49.1502	0
-76.3501	0				-29.0501	0				-49.0502	0
-76.2502	0				-28.9501	0.000233263				-48.9502	0
-76.1501	0				-28.8501	0				-48.8502	0
-76.0502	0				-28.7501	0				-48.7502	0
-75.9502	0				-28.6501	0				-48.6502	0
-75.8502	0				-28.5501	0.000233263				-48.5502	0
-75.7502	0				-28.4501	0				-48.4502	0
-75.6502	0				-28.3501	0				-48.3502	0
-75.5502	0				-28.2501	0				-48.2502	0
-75.4502	0				-28.1501	0				-48.1502	0
-75.3502	0				-28.0501	0				-48.0502	0
-75.2502	0				-27.9501	0				-47.9502	0
-75.1502	0				-27.8501	0				-47.8502	0
-75.0502	0				-27.7501	0				-47.7502	0
-74.9502	0				-27.6501	0				-47.6502	0
-74.8502	0				-27.5501	0				-47.5502	0
-74.7502	0				-27.4501	0				-47.4502	0
-74.6502	0				-27.3501	0				-47.3502	0
-74.5502	0				-27.2501	0				-47.2502	0.000180603
-74.4502	0				-27.1501	0				-47.1502	0
-74.3502	0				-27.0501	0				-47.0502	0
-74.2502	0				-26.9501	0				-46.9502	0
-74.1502	0				-26.8501	0				-46.8502	0
-74.0502	0				-26.7501	0				-46.7502	0
-73.9502	0				-26.6501	0				-46.6502	0
-73.8502	0				-26.5501	0.000233263				-46.5502	0
-73.7502	0				-26.4501	0				-46.4502	0
-73.6502	0				-26.3501	0				-46.3502	0
-73.5502	0				-26.2501	0				-46.2502	0
-73.4502	0				-26.1501	0.000233263				-46.1502	0
-73.3502	0				-26.0501	0				-46.0502	0
-73.2502	0				-25.9501	0				-45.9502	0
-73.1502	0				-25.8501	0				-45.8502	0
-73.0502	0				-25.7501	0				-45.7502	0
-72.9502	0				-25.6501	0.000233263				-45.6502	0
-72.8502	0				-25.5501	0				-45.5502	0
-72.7502	0				-25.4501	0				-45.4502	0
-72.6502	0				-25.3501	0				-45.3502	0
-72.5502	0				-25.2501	0.000233263				-45.2502	0
-72.4502	0				-25.1501	0				-45.1502	0
-72.3502	1.2989e-05				-25.0501	0.000233263				-45.0502	0
-72.2502	0				-24.9501	0				-44.9502	0
-72.1502	0				-24.8501	0				-44.8502	0
-72.0502	0				-24.7501	0				-44.7502	0
-71.9502	0				-24.6501	0.000233263				-44.6502	0
-71.8502	0				-24.5501	0				-44.5502	0
-71.7502	0				-24.4501	0				-44.4502	0
-71.6502	0				-24.3501	0				-44.3502	0
-71.5502	0				-24.2501	0				-44.2502	0
-71.4502	0				-24.1501	0				-44.1502	0
-71.3502	0				-24.0501	0				-44.0502	0
-71.2502	0				-23.9501	0				-43.9502	0
-71.1502	0				-23.8501	0				-43.8502	0
-71.0502	0				-23.7501	0				-43.7502	0
-70.9502	0				-23.6501	0				-43.6502	0
-70.8502	0				-23.5501	0				-43.5502	0
-70.7502	0				-23.4501	0.000233263				-43.4502	0
-70.6502	0				-23.3501	0				-43.3502	0
-70.5502	0				-23.2501	0				-43.2502	0
-70.4502	0				-23.1501	0				-43.1502	0
-70.3502	0				-23.0501	0				-43.0502	0
-70.2502	0				-22.9501	0				-42.9502	0
-70.1502	0				-22.8501	0				-42.8503	0
-70.0503	0				-22.7501	0				-42.7503	0
-69.9502	0				-22.6501	0				-42.6503	0
-69.8503	0				-22.5501	0				-42.5503	0
-69.7502	0				-22.4501	0				-42.4503	0
-69.6502	0				-22.3501	0				-42.3503	0
-69.5503	0				-22.2501	0				-42.2503	0
-69.4503	0				-22.1501	0				-42.1503	0
-69.3503	0				-22.0501	0				-42.0503	0
-69.2503	0				-21.9501	0				-41.9503	0
-69.1503	0				-21.8501	0.000233263				-41.8503	0
-69.0503	0				-21.7501	0				-41.7503	0
-68.9503	0				-21.6501	0				-41.6503	0
-68.8503	0				-21.5501	0				-41.5503	0
-68.7503	0				-21.4501	0				-41.4503	0
-68.6503	0				-21.3501	0.000233263				-41.3503	0
-68.5503	0				-21.2501	0.000233263				-41.2503	0.000180603
-68.4503	0				-21.1501	0				-41.1503	0
-68.3503	0				-21.0501	0				-41.0503	0
-68.2503	0				-20.9501	0				-40.9503	0
-68.1503	0				-20.8501	0				-40.8503	0
-68.0503	0				-20.7501	0				-40.7503	0
-67.9503	0				-20.6501	0				-40.6503	0
-67.8503	0				-20.5501	0				-40.5503	0
-67.7503	0				-20.4501	0				-40.4503	0
-67.6503	0				-20.3501	0				-40.3503	0
-67.5503	0				-20.2501	0.000233263				-40.2503	0
-67.4503	0				-20.1501	0				-40.1503	0
-67.3503	0				-20.0501	0				-40.0503	0
-67.2503	0				-19.9501	0				-39.9503	0
-67.1503	0				-19.8501	0				-39.8503	0
-67.0503	0				-19.7501	0				-39.7503	0
-66.9503	0				-19.6501	0				-39.6503	0
-66.8503	0				-19.5501	0				-39.5503	0
-66.7503	0				-19.4501	0				-39.4503	0
-66.6503	0				-19.3501	0.000233263				-39.3503	0
-66.5503	0				-19.2501	0				-39.2503	0
-66.4503	0				-19.1501	0				-39.1503	0
-66.3503	0				-19.0501	0.000233263				-39.0503	0
-66.2503	1.2989e-05				-18.9501	0				-38.9503	0
-66.1503	0				-18.8501	0				-38.8503	0
-66.0503	0				-18.7501	0				-38.7503	0
-65.9503	0				-18.6501	0				-38.6503	0
-65.8503	0				-18.5501	0				-38.5503	0
-65.7503	0				-18.4501	0				-38.4503	0
-65.6503	0				-18.3501	0				-38.3503	0
-65.5503	0				-18.2501	0.000233263				-38.2503	0
-65.4503	0				-18.1501	0				-38.1503	0
-65.3503	0				-18.0501	0				-38.0503	0
-65.2503	0				-17.9501	0				-37.9503	0
-65.1503	0				-17.8501	0				-37.8503	0
-65.0503	0				-17.7501	0				-37.7503	0
-64.9503	0				-17.6501	0				-37.6503	0
-64.8503	0				-17.5501	0				-37.5503	0
-64.7503	0				-17.4501	0				-37.4503	0
-64.6503	0				-17.3501	0				-37.3503	0
-64.5503	0				-17.2501	0				-37.2503	0
-64.4503	0				-17.1501	0				-37.1503	0
-64.3503	0				-17.0501	0				-37.0503	0
-64.2503	0				-16.9501	0				-36.9503	0
-64.1503	0				-16.8501	0				-36.8503	0
-64.0503	0				-16.7501	0				-36.7503	0
-63.9503	0				-16.6501	0				-36.6503	0
-63.8503	0				-16.5501	0				-36.5503	0
-63.7503	0				-16.4501	0				-36.4503	0
-63.6504	0				-16.3501	0				-36.3503	0
-63.5504	0				-16.2501	0				-36.2504	0
-63.4504	0				-16.1501	0				-36.1504	0
-63.3503	0				-16.0501	0				-36.0504	0
-63.2503	0				-15.95	0				-35.9504	0
-63.1504	0				-15.85	0				-35.8504	0
-63.0504	0				-15.75	0.000233263				-35.7504	0
-62.9504	0				-15.65	0				-35.6504	0
-62.8504	0				-15.55	0.000466527				-35.5504	0
-62.7504	0				-15.45	0.000466527				-35.4504	0.000180603
-62.6504	0				-15.35	0				-35.3504	0
-62.5504	0				-15.25	0.000233263				-35.2504	0
-62.4504	0				-15.15	0				-35.1504	0
-62.3504	0				-15.05	0.000233263				-35.0504	0
-62.2504	0				-14.95	0				-34.9504	0
-62.1504	0				-14.85	0				-34.8504	0.000180603
-62.0504	0				-14.75	0				-34.7504	0
-61.9504	0				-14.65	0				-34.6504	0
-61.8504	0				-14.55	0.000466527				-34.5504	0
-61.7504	1.2989e-05				-14.45	0				-34.4504	0
-61.6504	0				-14.35	0				-34.3504	0
-61.5504	0				-14.25	0				-34.2504	0
-61.4504	0				-14.15	0				-34.1504	0
-61.3504	0				-14.05	0				-34.0504	0
-61.2504	0				-13.95	0				-33.9504	0
-61.1504	0				-13.85	0				-33.8504	0
-61.0504	0				-13.75	0				-33.7504	0
-60.9504	0				-13.65	0				-33.6504	0
-60.8504	0				-13.55	0				-33.5504	0
-60.7504	0				-13.45	0				-33.4504	0
-60.6504	0				-13.35	0.000466527				-33.3504	0
-60.5504	0				-13.25	0				-33.2504	0.000180603
-60.4504	0				-13.15	0				-33.1504	0
-60.3504	0				-13.05	0				-33.0504	0
-60.2504	0				-12.95	0				-32.9504	0
-60.1504	0				-12.85	0				-32.8504	0
-60.0504	0				-12.75	0.000233263				-32.7504	0
-59.9504	0				-12.65	0.000466527				-32.6504	0
-59.8504	0				-12.55	0.000233263				-32.5504	0
-59.7504	0				-12.45	0				-32.4504	0
-59.6504	0				-12.35	0				-32.3504	0
-59.5504	0				-12.25	0				-32.2504	0
-59.4504	0				-12.15	0				-32.1504	0
-59.3504	0				-12.05	0				-32.0504	0
-59.2504	0				-11.95	0				-31.9504	0
-59.1504	0				-11.85	0				-31.8504	0
-59.0504	1.2989e-05				-11.75	0.000233263				-31.7504	0
-58.9504	0				-11.65	0				-31.6504	0
-58.8504	0				-11.55	0.000466527				-31.5504	0
-58.7504	0				-11.45	0.000233263				-31.4504	0.000361206
-58.6504	0				-11.35	0				-31.3504	0
-58.5504	0				-11.25	0.000233263				-31.2504	0
-58.4504	0				-11.15	0				-31.1504	0
-58.3504	0				-11.05	0				-31.0504	0.000180603
-58.2504	0				-10.95	0				-30.9504	0
-58.1504	0				-10.85	0.000466527				-30.8504	0
-58.0504	0				-10.75	0.000466527				-30.7504	0
-57.9504	0				-10.65	0.000233263				-30.6504	0
-57.8504	0				-10.55	0.000233263				-30.5504	0
-57.7504	0				-10.45	0.000466527				-30.4504	0
-57.6504	0				-10.35	0.000233263				-30.3504	0
-57.5504	0				-10.25	0				-30.2504	0
-57.4504	0				-10.15	0				-30.1504	0
-57.3504	0				-10.05	0				-30.0504	0
-57.2505	0				-9.95003	0				-29.9504	0
-57.1504	0				-9.85003	0				-29.8504	0
-57.0504	0				-9.75003	0.000233263				-29.7504	0
-56.9504	0				-9.65003	0				-29.6504	0
-56.8505	0				-9.55002	0.000466527				-29.5504	0.000361206
-56.7505	0				-9.45002	0				-29.4504	0.000180603
-56.6505	0				-9.35002	0.000233263				-29.3504	0.000180603
-56.5505	0				-9.25002	0.000233263				-29.2504	0
-56.4505	0				-9.15002	0.000466527				-29.1504	0
-56.3505	0				-9.05002	0				-29.0504	0
-56.2505	0				-8.95002	0.000233263				-28.9504	0
-56.1505	0				-8.85002	0.000466527				-28.8504	0
-56.0505	0				-8.75002	0				-28.7504	0.000180603
-55.9505	0				-8.65002	0.000933053				-28.6504	0
-55.8505	0				-8.55002	0.000466527				-28.5504	0
-55.7505	0				-8.45002	0.000466527				-28.4504	0
-55.6505	0				-8.35002	0.000233263				-28.3504	0
-55.5505	0				-8.25002	0.000233263				-28.2504	0
-55.4505	0				-8.15002	0.000233263				-28.1504	0
-55.3505	0				-8.05002	0.000233263				-28.0504	0
-55.2505	1.2989e-05				-7.95002	0.000466527				-27.9504	0
-55.1505	0				-7.85002	0.00069979				-27.8504	0
-55.0505	0				-7.75002	0.000933053				-27.7504	0
-54.9505	0				-7.65002	0.000466527				-27.6504	0
-54.8505	0				-7.55002	0.000933053				-27.5504	0
-54.7505	0				-7.45002	0.00069979				-27.4504	0
-54.6505	0				-7.35002	0.00163284				-27.3504	0
-54.5505	0				-7.25002	0.00116632				-27.2504	0
-54.4505	0				-7.15002	0.00116632				-27.1504	0
-54.3505	0				-7.05002	0.000233263				-27.0504	0
-54.2505	0				-6.95002	0.00069979				-26.9504	0
-54.1505	0				-6.85002	0.00116632				-26.8504	0.000180603
-54.0505	0				-6.75002	0.00116632				-26.7504	0.000180603
-53.9505	0				-6.65002	0.00186611				-26.6504	0
-53.8505	0				-6.55002	0.00069979				-26.5504	0
-53.7505	0				-6.45002	0.00116632				-26.4504	0.000180603
-53.6505	0				-6.35002	0.00186611				-26.3504	0
-53.5505	0				-6.25002	0.00233263				-26.2504	0.000180603
-53.4505	0				-6.15002	0.0025659				-26.1504	0.000180603
-53.3505	0				-6.05002	0.00279916				-26.0504	0
-53.2505	0				-5.95002	0.00279916				-25.9504	0
-53.1505	0				-5.85002	0.00303242				-25.8504	0
-53.0505	0				-5.75002	0.0025659				-25.7504	0
-52.9505	0				-5.65002	0.00373221				-25.6504	0
-52.8505	0				-5.55002	0.00396548				-25.5504	0
-52.7505	1.2989e-05				-5.45002	0.00513179				-25.4504	0
-52.6505	0				-5.35002	0.00396548				-25.3504	0
-52.5505	0				-5.25002	0.0069979				-25.2504	0
-52.4505	0				-5.15002	0.00419874				-25.1504	0
-52.3505	0				-5.05002	0.00466527				-25.0504	0.000180603
-52.2505	0				-4.95002	0.00466527				-24.9504	0
-52.1505	0				-4.85002	0.00629811				-24.8504	0.000180603
-52.0505	0				-4.75002	0.00816422				-24.7504	0
-51.9505	0				-4.65002	0.0104969				-24.6504	0
-51.8505	0				-4.55002	0.00419874				-24.5504	0
-51.7505	0				-4.45002	0.00909727				-24.4504	0.000180603
-51.6505	0				-4.35002	0.00933053				-24.3504	0
-51.5505	0				-4.25002	0.00769769				-24.2504	0
-51.4505	0				-4.15002	0.00979706				-24.1504	0
-51.3505	0				-4.05002	0.0109634				-24.0504	0
-51.2505	0				-3.95002	0.0109634				-23.9504	0
-51.1505	0				-3.85002	0.0135293				-23.8504	0
-51.0505	0				-3.75002	0.0109634				-23.7504	0
-50.9505	0				-3.65002	0.0128295				-23.6504	0
-50.8505	0				-3.55002	0.0121297				-23.5504	0
-50.7505	0				-3.45002	0.013296				-23.4504	0
-50.6506	0				-3.35002	0.0165617				-23.3504	0
-50.5506	0				-3.25002	0.0165617				-23.2504	0
-50.4505	0				-3.15002	0.0181945				-23.1504	0
-50.3505	0				-3.05002	0.0172615				-23.0504	0.000180603
-50.2505	0				-2.95002	0.0184278				-22.9504	0
-50.1506	0				-2.85002	0.0186611				-22.8504	0
-50.0506	0				-2.75002	0.0216935				-22.7504	0
-49.9506	0				-2.65002	0.0151621				-22.6504	0
-49.8506	1.2989e-05				-2.55002	0.0205272				-22.5504	0.000180603
-49.7506	0				-2.45002	0.026592				-22.4504	0
-49.6506	0				-2.35002	0.0296244				-22.3504	0
-49.5506	0				-2.25002	0.0237929				-22.2504	0
-49.4506	0				-2.15002	0.0261255				-22.1504	0
-49.3506	0				-2.05002	0.0305575				-22.0504	0
-49.2506	0				-1.95002	0.0279916				-21.9504	0
-49.1506	0				-1.85002	0.0293912				-21.8504	0
-49.0506	0				-1.75002	0.0328901				-21.7504	0
-48.9506	0				-1.65002	0.0289247				-21.6504	0
-48.8506	0				-1.55002	0.0335899				-21.5504	0
-48.7506	0				-1.45002	0.0356893				-21.4504	0
-48.6506	0				-1.35002	0.0368556				-21.3504	0
-48.5506	0				-1.25002	0.0412876				-21.2504	0
-48.4506	0				-1.15002	0.0452531				-21.1504	0
-48.3506	0				-1.05002	0.0440868				-21.0504	0
-48.2506	0				-0.950025	0.0452531				-20.9504	0.000180603
-48.1506	0				-0.850025	0.0424539				-20.8504	0
-48.0506	0				-0.750024	0.0517845				-20.7504	0
-47.9506	0				-0.650024	0.0501516				-20.6504	0
-47.8506	0				-0.550024	0.0459529				-20.5504	0
-47.7506	0				-0.450024	0.0480523				-20.4504	0
-47.6506	0				-0.350024	0.0569163				-20.3504	0
-47.5506	0				-0.250024	0.053184				-20.2504	0
-47.4506	0				-0.150024	0.057616				-20.1504	0
-47.3506	0				-0.0500245	0.0583158				-20.0504	0
-47.2506	0				0.0499755	0.0632144				-19.9504	0.000180603
-47.1506	0				0.149976	0.0515512				-19.8504	0
-47.0506	0				0.249976	0.0664801				-19.7504	0
-46.9506	0				0.349976	0.0688127				-19.6504	0
-46.8506	0				0.449976	0.0692792				-19.5504	0
-46.7506	0				0.549976	0.0662468				-19.4504	0.000361206
-46.6506	0				0.649976	0.0615815				-19.3504	0.000361206
-46.5506	0				0.749976	0.0774434				-19.2504	0.000180603
-46.4506	0				0.849976	0.0760439				-19.1504	0.000180603
-46.3506	0				0.949976	0.0664801				-19.0504	0
-46.2506	0				1.04998	0.0790763				-18.9504	0
-46.1506	0				1.14998	0.0954047				-18.8504	0
-46.0506	0				1.24998	0.0755773				-18.7504	0
-45.9506	1.2989e-05				1.34998	0.0860742				-18.6504	0
-45.8506	0				1.44998	0.0872405				-18.5504	0
-45.7506	0				1.54998	0.0783765				-18.4504	0
-45.6506	0				1.64998	0.0839748				-18.3504	0
-45.5506	0				1.74998	0.0961045				-18.2504	0
-45.4506	0				1.84998	0.0916725				-18.1504	0
-45.3506	0				1.94998	0.0942384				-18.0504	0
-45.2506	0				2.04998	0.0944717				-17.9504	0
-45.1506	0				2.14998	0.0909727				-17.8504	0
-45.0506	0				2.24998	0.091206				-17.7504	0.000180603
-44.9506	0				2.34998	0.101703				-17.6504	0
-44.8506	1.2989e-05				2.44998	0.0923723				-17.5504	0
-44.7506	0				2.54998	0.113133				-17.4504	0
-44.6506	0				2.64998	0.091206				-17.3504	0
-44.5506	0				2.74998	0.0975041				-17.2504	0
-44.4506	0				2.84998	0.104502				-17.1504	0.000180603
-44.3506	0				2.94998	0.0954047				-17.0504	0
-44.2506	1.2989e-05				3.04997	0.106368				-16.9504	0.000180603
-44.1506	0				3.14997	0.0993702				-16.8504	0
-44.0506	0				3.24997	0.103569				-16.7504	0
-43.9507	0				3.34997	0.1101				-16.6504	0
-43.8507	0				3.44997	0.107068				-16.5504	0.000180603
-43.7507	0				3.54997	0.101003				-16.4504	0.000180603
-43.6506	0				3.64997	0.102636				-16.3504	0
-43.5507	0				3.74997	0.101003				-16.2504	0
-43.4507	0				3.84997	0.102169				-16.1504	0
-43.3507	0				3.94997	0.106835				-16.0504	0
-43.2507	0				4.04997	0.104502				-15.9504	0.000180603
-43.1507	0				4.14997	0.0984371				-15.8504	0
-43.0507	0				4.24997	0.103569				-15.7504	0
-42.9507	0				4.34997	0.0933053				-15.6504	0
-42.8507	0				4.44997	0.100537				-15.5504	0
-42.7507	0				4.54997	0.10077				-15.4504	0
-42.6507	0				4.64997	0.096571				-15.3504	0.000180603
-42.5507	0				4.74997	0.105902				-15.2504	0
-42.4507	0				4.84997	0.103802				-15.1504	0
-42.3507	0				4.94997	0.104969				-15.0504	0
-42.2507	0				5.04997	0.100303				-14.9504	0
-42.1507	0				5.14997	0.10147				-14.8504	0
-42.0507	0				5.24997	0.0986704				-14.7503	0
-41.9507	0				5.34997	0.0860742				-14.6503	0
-41.8507	0				5.44997	0.0947049				-14.5503	0
-41.7507	1.2989e-05				5.54997	0.0909727				-14.4503	0
-41.6507	0				5.64997	0.10077				-14.3503	0
-41.5507	0				5.74997	0.0958712				-14.2503	0.000180603
-41.4507	0				5.84997	0.095638				-14.1503	0
-41.3507	0				5.94997	0.0870072				-14.0503	0
-41.2507	0				6.04997	0.0879403				-13.9503	0.000180603
-41.1507	0				6.14997	0.0881735				-13.8503	0.000180603
-41.0507	0				6.24997	0.0842081				-13.7503	0
-40.9507	0				6.34997	0.0858409				-13.6503	0.000180603
-40.8507	0				6.44997	0.0814089				-13.5503	0
-40.7507	0				6.54997	0.082342				-13.4503	0.000180603
-40.6507	0				6.64997	0.0765104				-13.3503	0.000180603
-40.5507	0				6.74997	0.0863074				-13.2503	0
-40.4507	0				6.84997	0.0772102				-13.1503	0
-40.3507	0				6.94997	0.0702123				-13.0503	0
-40.2507	0				7.04997	0.0807091				-12.9503	0
-40.1507	1.2989e-05				7.14997	0.0692792				-12.8503	0
-40.0507	0				7.24997	0.0760439				-12.7503	0
-39.9507	0				7.34997	0.0727782				-12.6503	0
-39.8507	0				7.44997	0.0692792				-12.5503	0
-39.7507	0				7.54997	0.069046				-12.4503	0
-39.6507	0				7.64997	0.0676464				-12.3503	0
-39.5507	0				7.74997	0.0653137				-12.2503	0
-39.4507	0				7.84997	0.0648472				-12.1503	0.000180603
-39.3507	0				7.94997	0.0646139				-12.0503	0
-39.2507	0				8.04997	0.0601819				-11.9503	0
-39.1507	0				8.14997	0.0569163				-11.8503	0
-39.0507	0				8.24997	0.0613483				-11.7503	0
-38.9507	0				8.34997	0.0550501				-11.6503	0
-38.8507	0				8.44997	0.0622813				-11.5503	0
-38.7507	0				8.54997	0.0499184				-11.4503	0
-38.6507	0				8.64997	0.0541171				-11.3503	0
-38.5507	0				8.74997	0.0545836				-11.2503	0
-38.4507	0				8.84997	0.0506181				-11.1503	0
-38.3507	0				8.94997	0.0515512				-11.0503	0.000180603
-38.2507	0				9.04997	0.0475857				-10.9503	0
-38.1507	0				9.14997	0.0426872				-10.8503	0
-38.0507	0				9.24998	0.0464194				-10.7503	0.000361206
-37.9507	0				9.34998	0.0438535				-10.6503	0
-37.8507	0				9.44998	0.0492186				-10.5503	0.000180603
-37.7507	0				9.54998	0.0396548				-10.4503	0.000361206
-37.6508	0				9.64998	0.0342897				-10.3503	0
-37.5508	1.2989e-05				9.74998	0.0356893				-10.2503	0
-37.4507	0				9.84998	0.031024				-10.1503	0
-37.3507	0				9.94998	0.0319571				-10.0503	0.000180603
-37.2507	0				10.05	0.0410543				-9.95033	0
-37.1508	0				10.15	0.0366223				-9.85033	0.000361206
-37.0508	0				10.25	0.0342897				-9.75033	0.000180603
-36.9508	0				10.35	0.0363891				-9.65033	0.000361206
-36.8508	0				10.45	0.0289247				-9.55033	0.000180603
-36.7508	0				10.55	0.026592				-9.45033	0.000361206
-36.6508	0				10.65	0.0312573				-9.35033	0
-36.5508	0				10.75	0.0347562				-9.25033	0
-36.4508	0				10.85	0.0275251				-9.15033	0.000180603
-36.3508	0				10.95	0.0230931				-9.05033	0.000361206
-36.2508	0				11.05	0.0270585				-8.95033	0
-36.1508	0				11.15	0.0261255				-8.85033	0.000180603
-36.0508	0				11.25	0.0261255				-8.75033	0.00054181
-35.9508	0				11.35	0.026592				-8.65033	0.00108362
-35.8508	0				11.45	0.0228598				-8.55033	0.000361206
-35.7508	0				11.55	0.0228598				-8.45033	0
-35.6508	0				11.65	0.0242594				-8.35033	0.000180603
-35.5508	0				11.75	0.0223933				-8.25033	0
-35.4508	0				11.85	0.0205272				-8.15032	0.000903016
-35.3508	0				11.95	0.0188943				-8.05032	0.000180603
-35.2508	0				12.05	0.017728				-7.95032	0.00054181
-35.1508	0				12.15	0.0179613				-7.85032	0.00054181
-35.0508	0				12.25	0.0160952				-7.75032	0.00054181
-34.9508	0				12.35	0.0156286				-7.65032	0.000180603
-34.8508	0				12.45	0.017728				-7.55032	0.00054181
-34.7508	0				12.55	0.0165617				-7.45032	0
-34.6508	0				12.65	0.0170282				-7.35032	0.000180603
-34.5508	0				12.75	0.013296				-7.25032	0.000180603
-34.4508	0				12.85	0.0160952				-7.15032	0.000722413
-34.3508	0				12.95	0.0130627				-7.05032	0.000180603
-34.2508	0				13.05	0.0165617				-6.95033	0.00108362
-34.1508	0				13.15	0.0144623				-6.85033	0.00054181
-34.0508	0				13.25	0.0137625				-6.75033	0.00144483
-33.9508	0				13.35	0.0149289				-6.65033	0.00108362
-33.8508	0				13.45	0.0142291				-6.55033	0.00180603
-33.7508	0				13.55	0.0125962				-6.45033	0.00108362
-33.6508	0				13.65	0.0104969				-6.35033	0.000722413
-33.5508	0				13.75	0.00909727				-6.25033	0.00144483
-33.4508	0				13.85	0.0109634				-6.15033	0.00198664
-33.3508	0				13.95	0.0121297				-6.05033	0.00180603
-33.2508	0				14.05	0.0163284				-5.95033	0.00126422
-33.1508	0				14.15	0.0109634				-5.85033	0.00144483
-33.0508	0				14.25	0.00979706				-5.75033	0.00216724
-32.9508	0				14.35	0.012363				-5.65033	0.00252844
-32.8508	0				14.45	0.0125962				-5.55033	0.00252844
-32.7508	0				14.55	0.0104969				-5.45033	0.00343146
-32.6508	1.2989e-05				14.65	0.00863074				-5.35033	0.00234784
-32.5508	0				14.75	0.00746443				-5.25033	0.00307025
-32.4508	0				14.85	0.00979706				-5.15033	0.00397327
-32.3508	0				14.95	0.00863074				-5.05033	0.00505689
-32.2508	1.2989e-05				15.05	0.0107301				-4.95033	0.0054181
-32.1508	0				15.15	0.00886401				-4.85033	0.00343146
-32.0508	1.2989e-05				15.25	0.0125962				-4.75033	0.00487629
-31.9508	0				15.35	0.0069979				-4.65033	0.0057793
-31.8508	0				15.45	0.00839748				-4.55033	0.00686292
-31.7508	0				15.55	0.00863074				-4.45033	0.00595991
-31.6508	0				15.65	0.00886401				-4.35033	0.0057793
-31.5508	1.2989e-05				15.75	0.00606485				-4.25033	0.00794654
-31.4508	0				15.85	0.00816422				-4.15033	0.00722413
-31.3508	0				15.95	0.0107301				-4.05033	0.00632111
-31.2508	0				16.05	0.0100303				-3.95033	0.010475
-31.1508	0				16.15	0.0125962				-3.85033	0.00957197
-31.0508	1.2989e-05				16.25	0.00933053				-3.75033	0.0101138
-30.9508	0				16.35	0.00816422				-3.65033	0.00939137
-30.8508	0				16.45	0.00816422				-3.55033	0.0110168
-30.7508	0				16.55	0.012363				-3.45033	0.0142677
-30.6508	0				16.65	0.00769769				-3.35033	0.0117392
-30.5508	0				16.75	0.00793095				-3.25033	0.0117392
-30.4508	0				16.85	0.00863074				-3.15033	0.0121004
-30.3508	0				16.95	0.00793095				-3.05033	0.012281
-30.2508	0				17.05	0.00886401				-2.95033	0.0151707
-30.1508	1.2989e-05				17.15	0.00746443				-2.85033	0.0142677
-30.0508	0				17.25	0.00816422				-2.75033	0.0157125
-29.9508	0				17.35	0.00909727				-2.65033	0.0139064
-29.8508	0				17.45	0.0102636				-2.55033	0.0225754
-29.7508	0				17.55	0.00979706				-2.45033	0.021853
-29.6508	0				17.65	0.0121297				-2.35033	0.0196858
-29.5508	0				17.75	0.0107301				-2.25033	0.0247426
-29.4508	0				17.85	0.00816422				-2.15033	0.0265487
-29.3508	0				17.95	0.00979706				-2.05033	0.0207694
-29.2508	0				18.05	0.0102636				-1.95033	0.0234784
-29.1508	0				18.15	0.0104969				-1.85033	0.0223948
-29.0508	0				18.25	0.00723116				-1.75033	0.0274517
-28.9508	0				18.35	0.0104969				-1.65033	0.034134
-28.8508	0				18.45	0.0095638				-1.55033	0.0240202
-28.7508	0				18.55	0.00839748				-1.45033	0.0312444
-28.6508	0				18.65	0.0125962				-1.35033	0.0343146
-28.5508	0				18.75	0.012363				-1.25033	0.0337728
-28.4508	0				18.85	0.0128295				-1.15033	0.0346758
-28.3508	0				18.95	0.013296				-1.05033	0.0330504
-28.2508	0				19.05	0.0130627				-0.95033	0.0337728
-28.1508	0				19.15	0.0146956				-0.85033	0.0397327
-28.0508	0				19.25	0.0146956				-0.75033	0.0393715
-27.9508	1.2989e-05				19.35	0.0135293				-0.65033	0.0438866
-27.8508	0				19.45	0.0144623				-0.55033	0.0402745
-27.7508	0				19.55	0.0142291				-0.45033	0.0447896
-27.6508	0				19.65	0.0137625				-0.35033	0.043706
-27.5508	0				19.75	0.0160952				-0.25033	0.0462344
-27.4508	0				19.85	0.0125962				-0.15033	0.0516525
-27.3508	0				19.95	0.0174948				-0.0503296	0.0482211
-27.2508	0				20.05	0.0174948				0.0496704	0.0523749
-27.1508	0				20.15	0.0160952				0.14967	0.0558064
-27.0508	1.2989e-05				20.25	0.0144623				0.24967	0.0621275
-26.9508	0				20.35	0.0181945				0.34967	0.047318
-26.8508	1.2989e-05				20.45	0.0195941				0.44967	0.0603215
-26.7508	0				20.55	0.0188943				0.54967	0.0624887
-26.6508	0				20.65	0.0202939				0.64967	0.0597797
-26.5508	0				20.75	0.0235596				0.74967	0.0621275
-26.4508	1.2989e-05				20.85	0.0230931				0.84967	0.0614051
-26.3508	0				20.95	0.0202939				0.94967	0.0619469
-26.2508	0				21.05	0.0230931				1.04967	0.0675456
-26.1508	0				21.15	0.02216				1.14967	0.0644754
-26.0508	0				21.25	0.0247259				1.24967	0.0707965
-25.9508	0				21.35	0.0230931				1.34967	0.0697128
-25.8508	0				21.45	0.0247259				1.44967	0.0693516
-25.7508	0				21.55	0.0268253				1.54967	0.0653784
-25.6508	0				21.65	0.0289247				1.64967	0.0807296
-25.5508	0				21.75	0.030091				1.74967	0.0733249
-25.4508	1.2989e-05				21.85	0.0282249				1.84967	0.0733249
-25.3508	0				21.95	0.0298577				1.94967	0.0731443
-25.2508	0				22.05	0.0277583				2.04967	0.0827163
-25.1508	0				22.15	0.0356893				2.14967	0.0771176
-25.0508	0				22.25	0.0326569				2.24967	0.0722413
-24.9508	0				22.35	0.0366223				2.34967	0.0791042
-24.8508	0				22.45	0.0401213				2.44967	0.0890374
-24.7508	0				22.55	0.039888				2.54967	0.0727831
-24.6508	0				22.65	0.0417541				2.64967	0.0792848
-24.5508	0				22.75	0.0405878				2.74967	0.0747697
-24.4508	1.2989e-05				22.85	0.0450198				2.84967	0.0763952
-24.3508	0				22.95	0.0464194				2.94967	0.0771176
-24.2508	0				23.05	0.0501516				3.04967	0.0828969
-24.1508	1.2989e-05				23.15	0.0529508				3.14967	0.0821745
-24.0508	0				23.25	0.0534173				3.24967	0.0877732
-23.9508	1.2989e-05				23.35	0.0634476				3.34967	0.0875926
-23.8508	0				23.45	0.0599487				3.44967	0.0827163
-23.7508	0				23.55	0.0632144				3.54967	0.0857865
-23.6508	0				23.65	0.0629811				3.64967	0.0841611
-23.5508	0				23.75	0.0676464				3.74967	0.0830775
-23.4508	0				23.85	0.0706788				3.84967	0.0814521
-23.3508	0				23.95	0.073478				3.94967	0.0792848
-23.2508	0				24.05	0.0774434				4.04967	0.080549
-23.1508	0				24.15	0.0937719				4.14967	0.0740473
-23.0508	1.2989e-05				24.25	0.091206				4.24967	0.0837999
-22.9508	0				24.35	0.100537				4.34967	0.0828969
-22.8508	1.2989e-05				24.45	0.10077				4.44967	0.0709771
-22.7508	0				24.55	0.110334				4.54967	0.069171
-22.6508	1.2989e-05				24.65	0.103569				4.64967	0.0715189
-22.5508	1.2989e-05				24.75	0.1115				4.74967	0.0745891
-22.4508	0				24.85	0.113366				4.84967	0.0765758
-22.3508	0				24.95	0.125029				4.94967	0.0668232
-22.2508	0				25.05	0.124563				5.04967	0.0720607
-22.1508	0				25.15	0.145556				5.14967	0.0670038
-22.0508	2.59781e-05				25.25	0.151155				5.24967	0.0715189
-21.9508	1.2989e-05				25.35	0.145556				5.34967	0.0624887
-21.8508	2.59781e-05				25.45	0.164217				5.44967	0.0619469
-21.7508	0				25.55	0.167017				5.54967	0.0659202
-21.6508	0				25.65	0.173081				5.64967	0.0617663
-21.5508	0				25.75	0.181246				5.74967	0.0648366
-21.4508	0				25.85	0.195475				5.84967	0.0628499
-21.3508	0				25.95	0.197108				5.94967	0.0594185
-21.2508	0				26.05	0.220434				6.04967	0.0614051
-21.1508	2.59781e-05				26.15	0.217635				6.14967	0.0549034
-21.0508	0				26.25	0.234196				6.24967	0.0572512
-20.9508	1.2989e-05				26.35	0.229531				6.34967	0.0540004
-20.8508	1.2989e-05				26.45	0.25449				6.44967	0.0511107
-20.7508	0				26.55	0.268953				6.54967	0.0485823
-20.6508	0				26.65	0.26662				6.64967	0.0453314
-20.5508	0				26.75	0.28878				6.74967	0.0521943
-20.4508	0				26.85	0.297644				6.84967	0.0500271
-20.3508	0				26.95	0.315139				6.94967	0.0447896
-20.2508	1.2989e-05				27.05	0.3324				7.04967	0.0467762
-20.1508	0				27.15	0.325636				7.14967	0.0395521
-20.0508	0				27.25	0.341964				7.24967	0.0433448
-19.9508	0				27.35	0.378353				7.34967	0.0415387
-19.8508	0				27.45	0.381152				7.44967	0.0382879
-19.7508	0				27.55	0.392582				7.54967	0.0402745
-19.6508	1.2989e-05				27.65	0.404012				7.64967	0.0402745
-19.5508	0				27.75	0.433403				7.74967	0.0384685
-19.4508	0				27.85	0.440168				7.84967	0.0346758
-19.3508	0				27.95	0.468859				7.94967	0.0381073
-19.2508	0				28.05	0.457663				8.04967	0.0348564
-19.1508	0				28.15	0.503616				8.14967	0.0310638
-19.0508	0				28.25	0.497084				8.24967	0.0335922
-18.9508	0				28.35	0.520411				8.34967	0.0301607
-18.8508	0				28.45	0.534873				8.44967	0.0307025
-18.7508	1.2989e-05				28.55	0.544903				8.54967	0.0321474
-18.6508	0				28.65	0.570562				8.64967	0.0325086
-18.5508	0				28.75	0.595288				8.74967	0.0296189
-18.4508	0				28.85	0.63401				8.84967	0.024562
-18.3508	0				28.95	0.637975				8.94967	0.0279935
-18.2508	0				29.05	0.664334				9.04967	0.0256457
-18.1508	0				29.15	0.673431				9.14967	0.0252845
-18.0508	0				29.25	0.689993				9.24967	0.0240202
-17.9508	0				29.35	0.720784				9.34967	0.0252845
-17.8508	0				29.4501	0.714019				9.44967	0.0229366
-17.7508	0				29.5501	0.733613				9.54967	0.0234784
-17.6508	0				29.6501	0.756473				9.64967	0.0186021
-17.5508	2.59781e-05				29.7501	0.740378				9.74967	0.0182409
-17.4508	0				29.8501	0.78913				9.84967	0.0191439
-17.3508	0				29.9501	0.802193				9.94967	0.0182409
-17.2508	0				30.0501	0.808957				10.0497	0.0202276
-17.1508	0				30.1501	0.839282				10.1497	0.0180603
-17.0508	0				30.2501	0.840681				10.2497	0.0169767
-16.9508	0				30.3501	0.838349				10.3497	0.0176991
-16.8508	1.2989e-05				30.4501	0.881969				10.4497	0.0178797
-16.7508	1.2989e-05				30.5501	0.892232				10.5497	0.0148095
-16.6508	1.2989e-05				30.6501	0.881036				10.6497	0.012281
-16.5508	0				30.7501	0.916958				10.7497	0.0178797
-16.4508	0				30.8501	0.913226				10.8497	0.0149901
-16.3508	0				30.9501	0.926289				10.9497	0.0176991
-16.2508	1.2989e-05				31.0501	0.921623				11.0497	0.0148095
-16.1508	0				31.1501	0.965944				11.1497	0.0157125
-16.0508	0				31.2501	0.973175				11.2497	0.0142677
-15.9508	0				31.3501	0.947049				11.3497	0.0144483
-15.8508	0				31.4501	0.979706				11.4497	0.0162543
-15.7508	1.2989e-05				31.5501	0.980872				11.5497	0.0126422
-15.6508	0				31.6501	0.965944				11.6497	0.0140871
-15.5508	1.2989e-05				31.7501	0.944717				11.7497	0.0130034
-15.4508	1.2989e-05				31.8501	0.974808				11.8497	0.0135452
-15.3508	1.2989e-05				31.9501	0.985304				11.9497	0.011378
-15.2508	2.59781e-05				32.0501	0.996734				12.0497	0.0108362
-15.1508	1.2989e-05				32.1501	1				12.1497	0.0108362
-15.0508	0				32.2501	0.985538				12.2497	0.0111974
-14.9508	0				32.3501	0.971775				12.3497	0.0110168
-14.8508	1.2989e-05				32.4501	0.98997				12.4497	0.00975257
-14.7508	0				32.5501	0.97854				12.5497	0.0108362
-14.6508	2.59781e-05				32.6501	0.991603				12.6497	0.0106556
-14.5508	0				32.75	0.947282				12.7497	0.0108362
-14.4508	0				32.85	0.96711				12.8497	0.0108362
-14.3508	0				32.95	0.94565				12.9497	0.010475
-14.2508	0				33.05	0.954514				13.0497	0.00903016
-14.1508	0				33.15	0.935853				13.1497	0.00939137
-14.0508	1.2989e-05				33.25	0.918125				13.2497	0.00921076
-13.9508	0				33.35	0.895031				13.3497	0.00993318
-13.8508	1.2989e-05				33.45	0.901096				13.4497	0.00921076
-13.7508	0				33.55	0.873338				13.5497	0.00903016
-13.6508	2.59781e-05				33.65	0.881502				13.6497	0.00884956
-13.5508	3.89671e-05				33.75	0.883835				13.7497	0.0117392
-13.4508	1.2989e-05				33.85	0.864007				13.8497	0.00830775
-13.3508	1.2989e-05				33.95	0.824819				13.9497	0.00939137
-13.2508	3.89671e-05				34.05	0.828785				14.0497	0.00957197
-13.1508	1.2989e-05				34.15	0.810357				14.1497	0.00957197
-13.0508	0				34.25	0.792162				14.2497	0.0101138
-12.9508	1.2989e-05				34.35	0.7777				14.3497	0.00848835
-12.8508	0				34.45	0.776067				14.4497	0.00993318
-12.7508	3.89671e-05				34.55	0.738279				14.5497	0.00758534
-12.6508	3.89671e-05				34.65	0.715419				14.6497	0.0106556
-12.5508	3.89671e-05				34.75	0.698857				14.7497	0.00740473
-12.4508	7.79342e-05				34.85	0.686727				14.8497	0.00939137
-12.3508	2.59781e-05				34.95	0.676464				14.9497	0.00848835
-12.2508	0.000103912				35.05	0.637275				15.0497	0.00740473
-12.1508	2.59781e-05				35.15	0.606485				15.1497	0.00776594
-12.0508	7.79342e-05				35.25	0.605318				15.2497	0.00830775
-11.9508	1.2989e-05				35.35	0.602753				15.3497	0.011378
-11.8507	1.2989e-05				35.45	0.565897				15.4497	0.00903016
-11.7508	9.09233e-05				35.55	0.554234				15.5497	0.00866895
-11.6508	3.89671e-05				35.65	0.540238				15.6497	0.00884956
-11.5508	5.19561e-05				35.75	0.526942				15.7497	0.00758534
-11.4507	0.000103912				35.85	0.52181				15.8497	0.00704353
-11.3507	7.79342e-05				35.95	0.480056				15.9497	0.00848835
-11.2508	5.19561e-05				36.05	0.455097				16.0497	0.00704353
-11.1508	0.000116901				36.15	0.444367				16.1497	0.00921076
-11.0508	3.89671e-05				36.25	0.429671				16.2497	0.00740473
-10.9507	7.79342e-05				36.35	0.433403				16.3497	0.00740473
-10.8507	0.000155868				36.45	0.407744				16.4497	0.00830775
-10.7508	0.000207825				36.55	0.381386				16.5497	0.00939137
-10.6508	9.09233e-05				36.65	0.354094				16.6497	0.00632111
-10.5508	6.49452e-05				36.75	0.380686				16.7497	0.00758534
-10.4507	7.79342e-05				36.85	0.337765				16.8497	0.0101138
-10.3507	0.000207825				36.95	0.331934				16.9497	0.00866895
-10.2508	0.000155868				37.05	0.305575				17.0497	0.00993318
-10.1508	0.000207825				37.15	0.273618				17.1497	0.00758534
-10.0508	0.000181847				37.25	0.272918				17.2497	0.0121004
-9.95075	0.000259781				37.35	0.261488				17.3497	0.00939137
-9.85075	0.000168857				37.45	0.253091				17.4497	0.00903016
-9.75075	0.000142879				37.55	0.236762				17.5497	0.00993318
-9.65075	0.000259781				37.65	0.23233				17.6497	0.0101138
-9.55075	0.000207825				37.75	0.216002				17.7497	0.012281
-9.45075	0.00040266				37.85	0.197108				17.8497	0.0102944
-9.35075	0.000363693				37.95	0.195241				17.9497	0.00812715
-9.25074	0.00027277				38.05	0.175881				18.0497	0.00650172
-9.15074	0.000376682				38.15	0.174481				18.1497	0.0121004
-9.05074	0.000324726				38.25	0.162818				18.2497	0.013184
-8.95074	0.000493583				38.35	0.156753				18.3497	0.0124616
-8.85074	0.000519561				38.45	0.139025				18.4497	0.00776594
-8.75074	0.000363693				38.55	0.128062				18.5497	0.0126422
-8.65074	0.000467605				38.65	0.139725				18.6497	0.0130034
-8.55074	0.000623474				38.75	0.114066				18.7497	0.0148095
-8.45074	0.000571518				38.85	0.114532				18.8497	0.0130034
-8.35074	0.000597496				38.95	0.112899				18.9497	0.0137258
-8.25074	0.000792331				39.05	0.101703				19.0497	0.0124616
-8.15074	0.000740375				39.15	0.0979706				19.1497	0.0144483
-8.05074	0.000779342				39.25	0.0863074				19.2497	0.0140871
-7.95074	0.00103				39.3499	0.0772102				19.3497	0.0139064
-7.85074	0.000974178				39.4499	0.0849079				19.4497	0.0146289
-7.75074	0.00103				39.5499	0.0809424				19.5497	0.0135452
-7.65074	0.000896244				39.6499	0.0723116				19.6497	0.0142677
-7.55074	0.00122				39.7499	0.0618148				19.7497	0.013184
-7.45074	0.00145				39.8499	0.0583158				19.8497	0.0202276
-7.35074	0.00149				39.9499	0.0541171				19.9497	0.0176991
-7.25074	0.00148				40.0499	0.0524843				20.0497	0.0184215
-7.15074	0.00171				40.1499	0.0461861				20.1497	0.0189633
-7.05074	0.00164				40.2499	0.0424539				20.2497	0.0166155
-6.95074	0.00191				40.3499	0.0424539				20.3497	0.0155319
-6.85074	0.0022				40.4499	0.0342897				20.4497	0.0204082
-6.75074	0.00236				40.5499	0.0352228				20.5497	0.0207694
-6.65074	0.0024				40.6499	0.0363891				20.6497	0.0157125
-6.55074	0.00269				40.7499	0.0319571				20.7497	0.0240202
-6.45074	0.00274				40.8499	0.0303242				20.8497	0.0178797
-6.35074	0.00295				40.9499	0.026592				20.9497	0.0205888
-6.25074	0.00291				41.0499	0.0249592				21.0497	0.0229366
-6.15074	0.00366				41.1499	0.0198274				21.1497	0.022756
-6.05074	0.00395				41.2499	0.0219268				21.2497	0.0247426
-5.95074	0.00438				41.3499	0.0160952				21.3497	0.0254651
-5.85074	0.00429				41.4499	0.0160952				21.4497	0.0263681
-5.75074	0.00473				41.5499	0.0137625				21.5497	0.0272711
-5.65074	0.00497				41.6499	0.0139958				21.6497	0.0256457
-5.55074	0.0054				41.7499	0.0135293				21.7497	0.0307025
-5.45074	0.0056				41.8499	0.0146956				21.8497	0.0283547
-5.35074	0.00626				41.9499	0.00933053				21.9497	0.0310638
-5.25074	0.00694				42.0499	0.0128295				22.0497	0.0317862
-5.15074	0.00666				42.1499	0.0100303				22.1497	0.0337728
-5.05074	0.00764				42.2499	0.00863074				22.2497	0.0346758
-4.95074	0.00825				42.3499	0.00933053				22.3497	0.0361206
-4.85074	0.00839				42.4499	0.00676464				22.4497	0.0366625
-4.75074	0.00916				42.5499	0.00606485				22.5497	0.0431642
-4.65074	0.00978				42.6499	0.00676464				22.6497	0.0417193
-4.55074	0.01087				42.7499	0.00793095				22.7497	0.045512
-4.45074	0.01135				42.8499	0.00606485				22.8497	0.0438866
-4.35074	0.01227				42.9499	0.004432				22.9497	0.047318
-4.25074	0.01287				43.0499	0.00349895				23.0497	0.0502077
-4.15074	0.01265				43.1499	0.004432				23.1497	0.0503883
-4.05074	0.01435				43.2499	0.00279916				23.2497	0.055084
-3.95074	0.01439				43.3499	0.00513179				23.3497	0.0554452
-3.85074	0.01511				43.4499	0.00139958				23.4497	0.0662814
-3.75074	0.01594				43.5499	0.00513179				23.5497	0.0639335
-3.65074	0.01691				43.6499	0.00326569				23.6497	0.0675456
-3.55074	0.01844				43.7499	0.00209937				23.7497	0.067365
-3.45074	0.01883				43.8499	0.00209937				23.8497	0.066462
-3.35074	0.0183				43.9499	0.0025659				23.9497	0.0702547
-3.25074	0.02109				44.0499	0.00116632				24.0497	0.0709771
-3.15074	0.022				44.1499	0.00209937				24.1497	0.0735055
-3.05074	0.02268				44.2499	0.00209937				24.2497	0.0908434
-2.95074	0.02481				44.3499	0.00186611				24.3497	0.0899404
-2.85074	0.02532				44.4499	0.000933053				24.4497	0.0915658
-2.75075	0.02587				44.5499	0.00186611				24.5497	0.102763
-2.65075	0.02638				44.6499	0.00139958				24.6497	0.102944
-2.55075	0.02858				44.7499	0.00139958				24.7497	0.115225
-2.45075	0.0295				44.8499	0.00139958				24.8497	0.119379
-2.35075	0.03058				44.9499	0.00116632				24.9497	0.114502
-2.25075	0.03165				45.0499	0.00116632				25.0497	0.128048
-2.15075	0.03436				45.1499	0.000233263				25.1497	0.134549
-2.05075	0.03489				45.2499	0.00116632				25.2497	0.14358
-1.95075	0.03662				45.3499	0.00139958				25.3497	0.148817
-1.85075	0.0386				45.4499	0.000466527				25.4497	0.153874
-1.75075	0.03967				45.5499	0.00069979				25.5497	0.17067
-1.65075	0.0396				45.6499	0.000466527				25.6497	0.174824
-1.55075	0.04227				45.7499	0.00069979				25.7497	0.184757
-1.45075	0.04353				45.8498	0.000233263				25.8497	0.197399
-1.35075	0.04299				45.9498	0.000233263				25.9497	0.197399
-1.25075	0.04492				46.0498	0				26.0497	0.199025
-1.15075	0.04514				46.1498	0.000466527				26.1497	0.210583
-1.05075	0.04889				46.2498	0.000466527				26.2497	0.226476
-0.95075	0.05077				46.3498	0.00069979				26.3497	0.232978
-0.85075	0.05249				46.4498	0.000233263				26.4497	0.253567
-0.75075	0.05419				46.5498	0.000233263				26.5497	0.256818
-0.65075	0.05544				46.6498	0.000466527				26.6497	0.27235
-0.55075	0.05598				46.7498	0				26.7497	0.289507
-0.45075	0.05822				46.8498	0				26.8497	0.302149
-0.35075	0.05891				46.9498	0				26.9497	0.298357
-0.25075	0.0612				47.0498	0.000466527				27.0497	0.328517
-0.15075	0.06211				47.1498	0				27.1497	0.318403
-0.05075	0.0643				47.2498	0				27.2497	0.337186
0.04925	0.06328				47.3498	0				27.3497	0.364818
0.14925	0.06682				47.4498	0				27.4497	0.385769
0.24925	0.06854				47.5498	0				27.5497	0.376558
0.34925	0.06878				47.6498	0.000233263				27.6497	0.396424
0.44925	0.07026				47.7498	0				27.7497	0.408525
0.54925	0.07169				47.8498	0.000466527				27.8497	0.416832
0.64925	0.07243				47.9498	0				27.9497	0.455481
0.74925	0.07506				48.0498	0.000233263				28.0497	0.475348
0.84925	0.07319				48.1498	0.00116632				28.1497	0.469207
0.94925	0.07496				48.2498	0.000466527				28.2497	0.510204
1.04925	0.07699				48.3498	0.000466527				28.3497	0.522666
1.14925	0.07747				48.4498	0				28.4497	0.533683
1.24925	0.07856				48.5498	0.000233263				28.5497	0.545783
1.34925	0.08132				48.6498	0.000233263				28.6497	0.55391
1.44925	0.07969				48.7498	0.000233263				28.7497	0.58696
1.54925	0.08192				48.8498	0				28.8497	0.602492
1.64925	0.08306				48.9498	0.000233263				28.9497	0.613148
1.74925	0.08145				49.0498	0				29.0497	0.638432
1.84925	0.08334				49.1498	0				29.1497	0.661188
1.94925	0.08547				49.2498	0.000233263				29.2497	0.659021
2.04925	0.08423				49.3498	0.000233263				29.3497	0.708326
2.14925	0.08547				49.4498	0				29.4497	0.705617
2.24925	0.0861				49.5498	0				29.5497	0.724038
2.34925	0.08771				49.6498	0				29.6497	0.737042
2.44925	0.08701				49.7498	0				29.7497	0.759075
2.54925	0.08843				49.8498	0.000466527				29.8497	0.761062
2.64925	0.08759				49.9498	0				29.9497	0.785805
2.74925	0.08781				50.0498	0.000233263				30.0497	0.795015
2.84925	0.08855				50.1498	0				30.1497	0.801698
2.94925	0.08723				50.2498	0.000233263				30.2497	0.833303
3.04925	0.0883				50.3498	0.000233263				30.3497	0.841611
3.14925	0.08697				50.4498	0				30.4497	0.864006
3.24925	0.08647				50.5498	0				30.5497	0.906086
3.34925	0.08801				50.6498	0.000466527				30.6497	0.879357
3.44925	0.08644				50.7498	0.000233263				30.7498	0.915658
3.54925	0.0872				50.8498	0.000233263				30.8498	0.902655
3.64925	0.08426				50.9498	0				30.9498	0.913852
3.74925	0.0844				51.0498	0				31.0498	0.945277
3.84925	0.08557				51.1498	0				31.1498	0.93101
3.94925	0.08525				51.2498	0.000466527				31.2498	0.942026
4.04925	0.0844				51.3498	0.000233263				31.3498	0.966227
4.14925	0.08547				51.4498	0.000233263				31.4498	0.989525
4.24925	0.08442				51.5498	0				31.5498	0.972187
4.34925	0.08169				51.6498	0.000233263				31.6498	0.974896
4.44925	0.08486				51.7498	0.000233263				31.7498	0.985191
4.54925	0.08244				51.8498	0				31.8498	0.968214
4.64925	0.08119				51.9498	0				31.9498	0.988622
4.74925	0.08026				52.0498	0				32.0498	0.973451
4.84925	0.08077				52.1498	0.000233263				32.1498	1
4.94925	0.07806				52.2498	0				32.2498	0.980676
5.04925	0.07717				52.3498	0				32.3498	0.973271
5.14925	0.07874				52.4497	0.000233263				32.4497	0.971826
5.24925	0.07727				52.5497	0				32.5497	0.967853
5.34925	0.07627				52.6497	0.000233263				32.6497	0.945458
5.44925	0.07384				52.7497	0				32.7497	0.959364
5.54925	0.07149				52.8497	0.000233263				32.8497	0.915658
5.64925	0.07118				52.9497	0.000233263				32.9497	0.955752
5.74925	0.07145				53.0497	0.000233263				33.0497	0.93101
5.84925	0.07039				53.1497	0.000233263				33.1497	0.906628
5.94925	0.07126				53.2497	0.000233263				33.2497	0.903377
6.04925	0.0704				53.3497	0.000233263				33.3497	0.894708
6.14925	0.06752				53.4497	0.000233263				33.4497	0.881163
6.24925	0.0665				53.5497	0.000233263				33.5497	0.888929
6.34925	0.06661				53.6497	0				33.6497	0.859852
6.44925	0.06392				53.7497	0				33.7497	0.837457
6.54925	0.0627				53.8497	0				33.8497	0.830594
6.64925	0.0642				53.9497	0.000233263				33.9497	0.818313
6.74925	0.0604				54.0497	0				34.0497	0.81145
6.84925	0.05944				54.1497	0				34.1497	0.776233
6.94925	0.06087				54.2497	0.000233263				34.2497	0.77244
7.04925	0.05829				54.3497	0				34.3497	0.758714
7.14925	0.05771				54.4497	0				34.4497	0.722774
7.24925	0.05529				54.5497	0.000233263				34.5497	0.733971
7.34925	0.05505				54.6497	0				34.6497	0.716995
7.44925	0.05598				54.7497	0.000233263				34.7497	0.674372
7.54925	0.05283				54.8497	0				34.8497	0.662633
7.64925	0.05394				54.9497	0				34.9497	0.662091
7.74925	0.05344				55.0497	0				35.0497	0.629583
7.84925	0.05181				55.1497	0				35.1497	0.625971
7.94925	0.05149				55.2497	0				35.2497	0.592379
8.04925	0.04993				55.3497	0				35.3497	0.564204
8.14925	0.04937				55.4497	0.000233263				35.4497	0.557522
8.24925	0.04888				55.5497	0				35.5497	0.54181
8.34925	0.0479				55.6497	0				35.6497	0.504605
8.44925	0.04596				55.7497	0.000233263				35.7497	0.503522
8.54925	0.04557				55.8497	0				35.8497	0.483114
8.64925	0.04576				55.9497	0				35.9497	0.471194
8.74925	0.04366				56.0497	0.000233263				36.0497	0.456204
8.84925	0.04303				56.1497	0				36.1497	0.424598
8.94925	0.04362				56.2497	0				36.2497	0.418819
9.04925	0.04203				56.3497	0.000233263				36.3497	0.3892
9.14925	0.04128				56.4497	0				36.4497	0.398591
9.24925	0.04123				56.5497	0				36.5497	0.361387
9.34925	0.04277				56.6497	0				36.6497	0.357594
9.44925	0.03925				56.7497	0				36.7497	0.332129
9.54926	0.03843				56.8497	0				36.8497	0.322919
9.64926	0.0391				56.9497	0				36.9497	0.301066
9.74926	0.03846				57.0497	0				37.0497	0.301969
9.84926	0.0385				57.1497	0.000233263				37.1497	0.270544
9.94926	0.03685				57.2497	0				37.2497	0.265487
10.0493	0.03576				57.3497	0.000233263				37.3497	0.240202
10.1493	0.03499				57.4497	0				37.4497	0.231895
10.2493	0.03481				57.5497	0				37.5497	0.229547
10.3493	0.03424				57.6497	0.000233263				37.6497	0.214376
10.4493	0.03406				57.7497	0				37.7497	0.203359
10.5493	0.03434				57.8497	0				37.8497	0.197399
10.6493	0.03314				57.9497	0				37.9497	0.175185
10.7493	0.03281				58.0497	0.000233263				38.0497	0.167058
10.8493	0.03302				58.1497	0				38.1497	0.153513
10.9493	0.03169				58.2497	0				38.2497	0.15279
11.0493	0.03155				58.3497	0				38.3497	0.143038
11.1493	0.0295				58.4497	0				38.4497	0.135633
11.2493	0.02934				58.5497	0				38.5497	0.122991
11.3493	0.02893				58.6497	0.000233263				38.6497	0.11378
11.4493	0.02952				58.7497	0				38.7497	0.111071
11.5493	0.02861				58.8497	0.000466527				38.8497	0.102944
11.6493	0.02903				58.9496	0.000233263				38.9496	0.0986094
11.7493	0.02759				59.0496	0				39.0496	0.0848835
11.8493	0.02674				59.1496	0.000233263				39.1496	0.0881344
11.9493	0.02668				59.2496	0.000233263				39.2496	0.0834387
12.0493	0.02613				59.3496	0				39.3496	0.080549
12.1493	0.0245				59.4496	0				39.4496	0.0662814
12.2493	0.0255				59.5496	0				39.5496	0.065559
12.3493	0.02451				59.6496	0				39.6496	0.0619469
12.4493	0.02439				59.7496	0.000233263				39.7496	0.0608633
12.5493	0.0246				59.8496	0				39.8496	0.0547228
12.6493	0.02315				59.9496	0.000233263				39.9496	0.046415
12.7493	0.02169				60.0496	0				40.0496	0.0444284
12.8493	0.0215				60.1496	0				40.1496	0.0442478
12.9493	0.01959				60.2496	0				40.2496	0.0379267
13.0493	0.02041				60.3496	0.000233263				40.3496	0.035037
13.1493	0.02007				60.4496	0				40.4496	0.0348564
13.2493	0.01964				60.5496	0				40.5496	0.0307025
13.3493	0.01954				60.6496	0				40.6496	0.0343146
13.4493	0.01873				60.7496	0				40.7496	0.0242008
13.5493	0.01909				60.8496	0.000233263				40.8496	0.0256457
13.6493	0.01804				60.9496	0				40.9496	0.0265487
13.7493	0.01756				61.0496	0				41.0496	0.0222142
13.8493	0.0167				61.1496	0.000233263				41.1496	0.0211306
13.9493	0.01679				61.2496	0.000233263				41.2496	0.0180603
14.0493	0.01556				61.3496	0				41.3496	0.0176991
14.1493	0.01609				61.4496	0				41.4496	0.0133646
14.2493	0.01539				61.5496	0				41.5496	0.0169767
14.3493	0.01547				61.6496	0.000233263				41.6496	0.0135452
14.4493	0.01517				61.7496	0				41.7496	0.00957197
14.5493	0.01613				61.8496	0				41.8496	0.0106556
14.6493	0.01456				61.9496	0				41.9496	0.0106556
14.7493	0.01457				62.0496	0				42.0496	0.00975257
14.8493	0.01431				62.1496	0				42.1496	0.00903016
14.9493	0.01426				62.2496	0				42.2496	0.00776594
15.0493	0.01429				62.3496	0.000233263				42.3496	0.00776594
15.1493	0.01394				62.4496	0				42.4496	0.00668232
15.2493	0.01383				62.5496	0				42.5496	0.00595991
15.3493	0.01318				62.6496	0				42.6496	0.00668232
15.4493	0.01389				62.7496	0				42.7496	0.00614051
15.5493	0.01344				62.8496	0				42.8496	0.00487629
15.6493	0.01333				62.9496	0				42.9496	0.00451508
15.7493	0.01247				63.0496	0				43.0496	0.00325086
15.8493	0.01359				63.1496	0				43.1496	0.00307025
15.9493	0.01265				63.2496	0				43.2496	0.00307025
16.0493	0.01281				63.3496	0				43.3496	0.00288965
16.1493	0.01261				63.4496	0				43.4496	0.00252844
16.2493	0.01191				63.5496	0				43.5496	0.00252844
16.3493	0.01251				63.6496	0				43.6496	0.00198664
16.4493	0.01221				63.7496	0.000233263				43.7496	0.00198664
16.5493	0.01312				63.8496	0.000233263				43.8496	0.00198664
16.6493	0.01264				63.9496	0.000233263				43.9496	0.00126422
16.7493	0.01269				64.0496	0				44.0496	0.00234784
16.8493	0.01281				64.1496	0				44.1496	0.00234784
16.9493	0.01264				64.2496	0.000233263				44.2496	0.00216724
17.0493	0.01326				64.3496	0				44.3496	0.000722413
17.1493	0.01285				64.4496	0				44.4496	0.00198664
17.2493	0.01277				64.5496	0				44.5496	0.00108362
17.3493	0.0132				64.6496	0.00069979				44.6496	0.00054181
17.4493	0.01353				64.7496	0				44.7496	0.000903016
17.5493	0.01289				64.8496	0				44.8496	0.00126422
17.6493	0.01427				64.9496	0				44.9496	0.000903016
17.7493	0.01448				65.0496	0				45.0496	0.00054181
17.8493	0.01379				65.1496	0.000233263				45.1496	0.000722413
17.9493	0.01361				65.2496	0				45.2496	0.00108362
18.0493	0.01415				65.3496	0				45.3496	0.000361206
18.1493	0.01385				65.4496	0				45.4496	0
18.2493	0.01466				65.5496	0.000233263				45.5495	0.000722413
18.3493	0.01473				65.6496	0.000233263				45.6495	0.000361206
18.4493	0.0155				65.7495	0.000233263				45.7495	0.000722413
18.5493	0.01576				65.8495	0				45.8495	0.000361206
18.6493	0.0163				65.9495	0				45.9495	0.000361206
18.7493	0.01661				66.0495	0				46.0495	0.000180603
18.8493	0.01685				66.1495	0				46.1495	0
18.9493	0.01702				66.2495	0				46.2495	0.000180603
19.0493	0.01778				66.3495	0				46.3495	0.000180603
19.1493	0.01812				66.4495	0				46.4495	0.000722413
19.2493	0.01824				66.5495	0.000233263				46.5495	0.000361206
19.3493	0.01947				66.6495	0				46.6495	0.000180603
19.4493	0.01941				66.7495	0				46.7495	0.000180603
19.5493	0.01864				66.8495	0				46.8495	0.000180603
19.6493	0.01939				66.9495	0.000233263				46.9495	0.000361206
19.7493	0.02018				67.0495	0				47.0495	0
19.8493	0.02135				67.1495	0				47.1495	0
19.9493	0.02174				67.2495	0				47.2495	0
20.0493	0.02193				67.3495	0				47.3495	0.000180603
20.1493	0.02363				67.4495	0.000233263				47.4495	0.000180603
20.2493	0.02338				67.5495	0				47.5495	0
20.3493	0.02377				67.6495	0				47.6495	0.000180603
20.4493	0.02509				67.7495	0				47.7495	0.000180603
20.5493	0.02595				67.8495	0				47.8495	0
20.6493	0.02726				67.9495	0				47.9495	0.000361206
20.7493	0.02777				68.0495	0				48.0495	0
20.8493	0.02756				68.1495	0				48.1495	0
20.9493	0.02997				68.2495	0				48.2495	0
21.0493	0.02998				68.3495	0				48.3495	0
21.1493	0.03229				68.4495	0				48.4495	0
21.2493	0.03255				68.5495	0.000233263				48.5495	0
21.3493	0.0338				68.6495	0				48.6495	0.00054181
21.4493	0.03594				68.7495	0				48.7495	0
21.5493	0.03503				68.8495	0.000233263				48.8495	0
21.6493	0.03772				68.9495	0				48.9495	0.000361206
21.7493	0.0386				69.0495	0				49.0495	0.000180603
21.8493	0.04015				69.1495	0				49.1495	0.000180603
21.9493	0.04146				69.2495	0.000233263				49.2495	0.000180603
22.0493	0.0444				69.3495	0				49.3495	0.000361206
22.1493	0.04445				69.4495	0				49.4495	0
22.2493	0.04773				69.5495	0				49.5495	0
22.3493	0.04823				69.6495	0				49.6495	0
22.4493	0.05116				69.7495	0				49.7495	0.000180603
22.5493	0.05311				69.8495	0				49.8495	0
22.6493	0.05596				69.9495	0				49.9495	0
22.7493	0.05727				70.0495	0				50.0495	0.000180603
22.8493	0.06027				70.1495	0.000466527				50.1495	0.000180603
22.9493	0.06237				70.2495	0				50.2495	0.000180603
23.0493	0.06735				70.3495	0				50.3495	0.000180603
23.1493	0.06924				70.4495	0				50.4495	0
23.2493	0.07473				70.5495	0.000233263				50.5495	0
23.3493	0.07465				70.6495	0				50.6495	0.000180603
23.4493	0.07788				70.7495	0.000233263				50.7495	0
23.5493	0.0804				70.8495	0.000233263				50.8495	0
23.6493	0.08521				70.9495	0				50.9495	0.00054181
23.7493	0.08812				71.0495	0				51.0495	0
23.8493	0.09504				71.1495	0				51.1495	0.000180603
23.9493	0.09961				71.2495	0				51.2495	0
24.0493	0.10376				71.3495	0				51.3495	0
24.1493	0.10651				71.4495	0				51.4495	0
24.2493	0.11308				71.5495	0				51.5495	0.000180603
24.3493	0.11889				71.6495	0				51.6495	0
24.4493	0.1234				71.7495	0.000233263				51.7495	0.000180603
24.5493	0.1284				71.8495	0				51.8495	0.000180603
24.6493	0.13503				71.9495	0				51.9495	0
24.7493	0.14359				72.0495	0				52.0494	0
24.8493	0.14724				72.1495	0				52.1494	0
24.9493	0.15661				72.2495	0				52.2494	0
25.0493	0.16412				72.3494	0				52.3494	0
25.1493	0.16697				72.4494	0				52.4494	0
25.2493	0.17804				72.5494	0				52.5494	0.000180603
25.3493	0.18398				72.6494	0				52.6494	0
25.4493	0.19268				72.7494	0				52.7494	0.000180603
25.5493	0.20034				72.8494	0				52.8494	0
25.6493	0.21267				72.9494	0				52.9494	0
25.7493	0.22005				73.0494	0.000233263				53.0494	0
25.8493	0.22915				73.1494	0				53.1494	0.000180603
25.9493	0.24252				73.2494	0				53.2494	0
26.0493	0.24847				73.3494	0				53.3494	0
26.1493	0.26308				73.4494	0				53.4494	0
26.2493	0.27486				73.5494	0				53.5494	0
26.3493	0.28864				73.6494	0				53.6494	0.000180603
26.4493	0.29647				73.7494	0				53.7494	0
26.5493	0.30996				73.8494	0				53.8494	0
26.6493	0.32561				73.9494	0				53.9494	0
26.7493	0.33316				74.0494	0.000233263				54.0494	0
26.8493	0.34939				74.1494	0				54.1494	0.000180603
26.9493	0.36241				74.2494	0.000233263				54.2494	0
27.0493	0.37636				74.3494	0				54.3494	0
27.1493	0.38631				74.4494	0				54.4494	0
27.2493	0.4056				74.5494	0				54.5494	0
27.3493	0.41851				74.6494	0				54.6494	0
27.4493	0.43412				74.7494	0				54.7494	0
27.5493	0.45285				74.8494	0				54.8494	0
27.6493	0.46375				74.9494	0				54.9494	0.000180603
27.7493	0.47649				75.0494	0				55.0494	0
27.8493	0.49608				75.1494	0.000233263				55.1494	0
27.9493	0.51561				75.2494	0				55.2494	0
28.0493	0.52834				75.3494	0				55.3494	0.000180603
28.1493	0.5559				75.4494	0				55.4494	0
28.2493	0.56337				75.5494	0.000233263				55.5494	0
28.3493	0.58151				75.6494	0				55.6494	0
28.4493	0.60068				75.7494	0				55.7494	0
28.5493	0.6123				75.8494	0				55.8494	0
28.6493	0.6332				75.9494	0				55.9494	0
28.7493	0.64596				76.0494	0.000233263				56.0494	0
28.8493	0.66727				76.1494	0.000233263				56.1494	0.000180603
28.9493	0.6877				76.2494	0				56.2494	0.000180603
29.0493	0.69611				76.3494	0				56.3494	0.000180603
29.1493	0.72158				76.4494	0				56.4494	0.000180603
29.2493	0.73689				76.5494	0				56.5494	0
29.3493	0.75195				76.6494	0				56.6494	0
29.4493	0.77186				76.7494	0				56.7494	0
29.5493	0.78882				76.8494	0				56.8494	0
29.6493	0.8025				76.9494	0				56.9494	0
29.7493	0.8221				77.0494	0				57.0494	0
29.8493	0.83306				77.1494	0				57.1494	0.000180603
29.9493	0.84903				77.2494	0				57.2494	0
30.0493	0.85928				77.3494	0				57.3494	0
30.1493	0.87963				77.4494	0				57.4494	0
30.2493	0.8845				77.5494	0				57.5494	0
30.3493	0.90878				77.6494	0				57.6494	0.000180603
30.4493	0.90795				77.7494	0				57.7494	0
30.5493	0.9229				77.8494	0				57.8494	0
30.6493	0.93496				77.9494	0				57.9494	0
30.7493	0.94725				78.0494	0				58.0494	0
30.8493	0.95629				78.1494	0				58.1494	0
30.9493	0.96555				78.2494	0				58.2494	0
31.0493	0.97094				78.3494	0				58.3494	0
31.1493	0.98059				78.4494	0				58.4494	0
31.2493	0.98391				78.5494	0				58.5494	0
31.3493	0.98701				78.6494	0				58.6493	0
31.4493	0.99638				78.7494	0				58.7493	0
31.5493	0.99721				78.8493	0				58.8493	0
31.6493	0.9964				78.9493	0				58.9493	0
31.7493	0.9978				79.0493	0				59.0493	0
31.8493	0.99864				79.1493	0				59.1493	0
31.9493	0.99795				79.2493	0				59.2493	0
32.0493	0.99914				79.3493	0				59.3493	0
32.1493	1				79.4493	0				59.4493	0
32.2493	0.99601				79.5493	0				59.5493	0
32.3493	0.98852				79.6493	0				59.6493	0.000180603
32.4493	0.98495				79.7493	0				59.7493	0
32.5493	0.97678				79.8493	0				59.8493	0
32.6493	0.97372				79.9493	0				59.9493	0
32.7493	0.96341				80.0493	0				60.0493	0
32.8493	0.95871				80.1493	0				60.1493	0.000180603
32.9493	0.94678				80.2493	0				60.2493	0
33.0493	0.93215				80.3493	0				60.3493	0
33.1493	0.92207				80.4493	0				60.4493	0
33.2493	0.91652				80.5493	0				60.5493	0.000180603
33.3493	0.90808				80.6493	0				60.6493	0
33.4493	0.89109				80.7493	0				60.7493	0.000180603
33.5493	0.87608				80.8493	0				60.8493	0.000180603
33.6493	0.86765				80.9493	0				60.9493	0
33.7493	0.84544				81.0493	0				61.0493	0
33.8493	0.8317				81.1493	0				61.1493	0
33.9493	0.81984				81.2493	0				61.2493	0
34.0493	0.80233				81.3493	0				61.3493	0
34.1493	0.78482				81.4493	0				61.4493	0.000180603
34.2493	0.76699				81.5493	0				61.5493	0.000361206
34.3493	0.74449				81.6493	0				61.6493	0.000180603
34.4493	0.73306				81.7493	0				61.7493	0
34.5493	0.71406				81.8493	0				61.8493	0
34.6493	0.6892				81.9493	0				61.9493	0
34.7493	0.67078				82.0493	0				62.0493	0
34.8493	0.65813				82.1493	0				62.1493	0
34.9493	0.63915				82.2493	0.000233263				62.2493	0
35.0493	0.62136				82.3493	0				62.3493	0
35.1493	0.59751				82.4493	0				62.4493	0
35.2493	0.57948				82.5493	0				62.5493	0
35.3493	0.5615				82.6493	0				62.6493	0
35.4493	0.54241				82.7493	0.000233263				62.7493	0.000180603
35.5493	0.52548				82.8493	0				62.8493	0
35.6493	0.50612				82.9493	0				62.9493	0.000180603
35.7493	0.48832				83.0493	0.000233263				63.0493	0
35.8493	0.47409				83.1493	0				63.1493	0
35.9493	0.45255				83.2493	0.000233263				63.2493	0
36.0493	0.43799				83.3493	0.000233263				63.3493	0
36.1493	0.42149				83.4493	0				63.4493	0.000180603
36.2493	0.40497				83.5493	0				63.5493	0.000180603
36.3493	0.38327				83.6493	0				63.6493	0
36.4493	0.36851				83.7493	0				63.7493	0
36.5493	0.35513				83.8493	0				63.8493	0
36.6493	0.33996				83.9493	0				63.9493	0
36.7493	0.32249				84.0493	0				64.0493	0
36.8493	0.31287				84.1493	0.000233263				64.1493	0
36.9493	0.29381				84.2493	0				64.2493	0
37.0493	0.27891				84.3493	0				64.3493	0
37.1493	0.27031				84.4493	0				64.4493	0
37.2493	0.25197				84.5493	0				64.5493	0
37.3493	0.24095				84.6493	0				64.6493	0
37.4493	0.23007				84.7493	0				64.7493	0.000180603
37.5493	0.21848				84.8493	0				64.8493	0
37.6493	0.20847				84.9493	0				64.9493	0
37.7493	0.19582				85.0493	0				65.0493	0.000180603
37.8492	0.18217				85.1493	0				65.1493	0
37.9492	0.1752				85.2493	0				65.2493	0
38.0493	0.16638				85.3493	0				65.3493	0
38.1493	0.15404				85.4492	0				65.4492	0
38.2492	0.14798				85.5492	0				65.5492	0
38.3492	0.1387				85.6492	0				65.6492	0
38.4492	0.13375				85.7492	0				65.7492	0
38.5492	0.12397				85.8492	0				65.8492	0.000180603
38.6492	0.11523				85.9492	0				65.9492	0
38.7492	0.10889				86.0492	0				66.0492	0
38.8492	0.10174				86.1492	0				66.1492	0
38.9492	0.09426				86.2492	0				66.2492	0
39.0492	0.08847				86.3492	0				66.3492	0
39.1492	0.08587				86.4492	0				66.4492	0
39.2492	0.07692				86.5492	0				66.5492	0
39.3492	0.07221				86.6492	0				66.6492	0
39.4492	0.06848				86.7492	0				66.7492	0.000361206
39.5492	0.06356				86.8492	0				66.8492	0
39.6492	0.06028				86.9492	0				66.9492	0.000180603
39.7492	0.05545				87.0492	0				67.0492	0.000180603
39.8492	0.05237				87.1492	0				67.1492	0
39.9492	0.04728				87.2492	0				67.2492	0
40.0492	0.04467				87.3492	0				67.3492	0
40.1492	0.04218				87.4492	0				67.4492	0
40.2492	0.03929				87.5492	0				67.5492	0
40.3492	0.0351				87.6492	0				67.6492	0
40.4492	0.03295				87.7492	0				67.7492	0
40.5492	0.03063				87.8492	0				67.8492	0
40.6492	0.02906				87.9492	0				67.9492	0
40.7492	0.02558				88.0492	0				68.0492	0
40.8492	0.02591				88.1492	0				68.1492	0
40.9492	0.02265				88.2492	0				68.2492	0
41.0492	0.02078				88.3492	0				68.3492	0
41.1492	0.01905				88.4492	0				68.4492	0.000180603
41.2492	0.01817				88.5492	0				68.5492	0
41.3492	0.01705				88.6492	0				68.6492	0
41.4492	0.01576				88.7492	0				68.7492	0.000180603
41.5492	0.01357				88.8492	0				68.8492	0
41.6492	0.01329				88.9492	0				68.9492	0.000180603
41.7492	0.0119				89.0492	0				69.0492	0
41.8492	0.01182				89.1492	0				69.1492	0
41.9492	0.01013				89.2492	0				69.2492	0
42.0492	0.00965				89.3492	0				69.3492	0
42.1492	0.00855				89.4492	0				69.4492	0
42.2492	0.00821				89.5492	0				69.5492	0
42.3492	0.00765				89.6492	0				69.6492	0
42.4492	0.00646				89.7492	0				69.7492	0
42.5492	0.00653				89.8492	0				69.8492	0
42.6492	0.00574				89.9492	0				69.9492	0
42.7492	0.00496				90.0492	0				70.0492	0.000180603
42.8492	0.00491				90.1492	0				70.1492	0
42.9492	0.00488				90.2492	0				70.2492	0.000180603
43.0492	0.00429				90.3492	0				70.3492	0.000180603
43.1492	0.00386				90.4492	0				70.4492	0
43.2492	0.00336				90.5492	0				70.5492	0
43.3492	0.00309				90.6492	0				70.6492	0
43.4492	0.00287				90.7492	0				70.7492	0
43.5492	0.00296				90.8492	0				70.8492	0
43.6492	0.00226				90.9492	0				70.9492	0
43.7492	0.00218				91.0492	0				71.0492	0
43.8492	0.00223				91.1492	0				71.1492	0
43.9492	0.00196				91.2492	0				71.2492	0.000180603
44.0492	0.00181				91.3492	0				71.3492	0
44.1491	0.00142				91.4492	0				71.4492	0
44.2492	0.00144				91.5492	0				71.5492	0
44.3492	0.00125				91.6492	0				71.6492	0
44.4492	0.00132				91.7492	0				71.7492	0
44.5491	0.00109				91.8492	0				71.8492	0.000180603
44.6491	0.00108				91.9492	0				71.9492	0
44.7492	0.000909233				92.0491	0				72.0491	0
44.8491	0.000987167				92.1491	0				72.1491	0
44.9491	0.000831298				92.2491	0				72.2491	0.000180603
45.0491	0.000792331				92.3491	0				72.3491	0
45.1491	0.000623474				92.4491	0				72.4491	0
45.2491	0.000766353				92.5491	0				72.5491	0
45.3491	0.000480594				92.6491	0				72.6491	0
45.4491	0.000571518				92.7491	0				72.7491	0
45.5491	0.000558529				92.8491	0				72.8491	0
45.6491	0.000493583				92.9491	0				72.9491	0
45.7491	0.000428638				93.0491	0				73.0491	0
45.8491	0.000415649				93.1491	0				73.1491	0
45.9491	0.000480594				93.2491	0				73.2491	0
46.0491	0.000558529				93.3491	0				73.3491	0
46.1491	0.000311737				93.4491	0				73.4491	0
46.2491	0.000298748				93.5491	0				73.5491	0
46.3491	0.000350704				93.6491	0				73.6491	0
46.4491	0.000298748				93.7491	0				73.7491	0
46.5491	0.000363693				93.8491	0				73.8491	0
46.6491	0.000220814				93.9491	0				73.9491	0
46.7491	0.000259781				94.0491	0				74.0491	0
46.8491	0.000246792				94.1491	0				74.1491	0
46.9491	0.000207825				94.2491	0				74.2491	0
47.0491	0.000298748				94.3491	0				74.3491	0
47.1491	9.09233e-05				94.4491	0				74.4491	0.000180603
47.2491	0.000168857				94.5491	0				74.5491	0
47.3491	9.09233e-05				94.6491	0				74.6491	0
47.4491	0.00012989				94.7491	0				74.7491	0.000180603
47.5491	0.000155868				94.8491	0				74.8491	0
47.6491	0.000155868				94.9491	0				74.9491	0
47.7491	0.000142879				95.0491	0				75.0491	0
47.8491	0.000103912				95.1491	0				75.1491	0.000180603
47.9491	0.00012989				95.2491	0				75.2491	0
48.0491	0.000116901				95.3491	0				75.3491	0
48.1491	7.79342e-05				95.4491	0				75.4491	0
48.2491	0.000103912				95.5491	0				75.5491	0
48.3491	9.09233e-05				95.6491	0				75.6491	0
48.4491	7.79342e-05				95.7491	0				75.7491	0.000180603
48.5491	9.09233e-05				95.8491	0				75.8491	0
48.6491	9.09233e-05				95.9491	0				75.9491	0
48.7491	2.59781e-05				96.0491	0				76.0491	0
48.8491	3.89671e-05				96.1491	0				76.1491	0
48.9491	6.49452e-05				96.2491	0				76.2491	0
49.0491	6.49452e-05				96.3491	0				76.3491	0
49.1491	9.09233e-05				96.4491	0				76.4491	0
49.2491	2.59781e-05				96.5491	0				76.5491	0.000180603
49.3491	5.19561e-05				96.6491	0				76.6491	0
49.4491	3.89671e-05				96.7491	0				76.7491	0
49.5491	5.19561e-05				96.8491	0				76.8491	0
49.6491	3.89671e-05				96.9491	0				76.9491	0
49.7491	3.89671e-05				97.0491	0				77.0491	0
49.8491	3.89671e-05				97.1491	0				77.1491	0
49.9491	2.59781e-05				97.2491	0				77.2491	0
50.0491	6.49452e-05				97.3491	0.000233263				77.3491	0
50.1491	9.09233e-05				97.4491	0				77.4491	0
50.2491	2.59781e-05				97.5491	0				77.5491	0
50.3491	0				97.6491	0				77.6491	0
50.4491	6.49452e-05				97.7491	0				77.7491	0
50.5491	2.59781e-05				97.8491	0				77.8491	0
50.6491	0				97.9491	0				77.9491	0
50.749	6.49452e-05				98.0491	0				78.0491	0
50.849	5.19561e-05				98.1491	0				78.1491	0.000180603
50.949	1.2989e-05				98.2491	0				78.2491	0
51.0491	5.19561e-05				98.3491	0				78.3491	0
51.1491	1.2989e-05				98.4491	0				78.4491	0
51.249	2.59781e-05				98.549	0				78.549	0.000180603
51.349	1.2989e-05				98.649	0				78.649	0
51.449	1.2989e-05				98.749	0				78.749	0
51.549	2.59781e-05				98.849	0				78.849	0
51.649	3.89671e-05				98.949	0.000233263				78.949	0
51.749	3.89671e-05									79.049	0
51.849	1.2989e-05									79.149	0.000180603
51.949	2.59781e-05									79.249	0
52.049	1.2989e-05									79.349	0
52.149	3.89671e-05									79.449	0
52.249	0									79.549	0
52.349	0									79.649	0.000361206
52.449	7.79342e-05									79.749	0
52.549	1.2989e-05									79.849	0
52.649	0									79.949	0
52.749	6.49452e-05									80.049	0.000180603
52.849	1.2989e-05									80.149	0
52.949	2.59781e-05									80.249	0
53.049	5.19561e-05									80.349	0
53.149	2.59781e-05									80.449	0
53.249	5.19561e-05									80.549	0
53.349	2.59781e-05									80.649	0
53.449	1.2989e-05									80.749	0
53.549	1.2989e-05									80.849	0
53.649	1.2989e-05									80.949	0
53.749	1.2989e-05									81.049	0
53.849	0									81.149	0
53.949	2.59781e-05									81.249	0
54.049	3.89671e-05									81.349	0
54.149	2.59781e-05									81.449	0
54.249	1.2989e-05									81.549	0
54.349	1.2989e-05									81.649	0.000180603
54.449	3.89671e-05									81.749	0
54.549	1.2989e-05									81.849	0
54.649	0									81.949	0
54.749	0									82.049	0
54.849	2.59781e-05									82.149	0
54.949	0									82.249	0
55.049	0									82.349	0.000180603
55.149	1.2989e-05									82.449	0
55.249	6.49452e-05									82.549	0
55.349	0									82.649	0
55.449	2.59781e-05									82.749	0
55.549	2.59781e-05									82.849	0.000180603
55.649	2.59781e-05									82.949	0
55.749	1.2989e-05									83.049	0
55.849	0									83.149	0
55.949	0									83.249	0
56.049	0									83.349	0
56.149	0									83.449	0
56.249	1.2989e-05									83.549	0
56.349	6.49452e-05									83.649	0
56.449	1.2989e-05									83.749	0
56.549	1.2989e-05									83.849	0
56.649	1.2989e-05									83.949	0.000180603
56.749	2.59781e-05									84.049	0
56.849	1.2989e-05									84.149	0
56.949	1.2989e-05									84.249	0
57.049	0									84.349	0
57.149	2.59781e-05									84.449	0
57.249	1.2989e-05									84.549	0.000180603
57.349	1.2989e-05									84.649	0
57.449	1.2989e-05									84.749	0
57.5489	2.59781e-05									84.849	0
57.6489	0									84.949	0
57.749	0									85.049	0
57.849	0									85.1489	0
57.9489	0									85.2489	0
58.0489	1.2989e-05									85.3489	0
58.1489	1.2989e-05									85.4489	0
58.2489	2.59781e-05									85.5489	0
58.3489	1.2989e-05									85.6489	0
58.4489	0									85.7489	0
58.5489	1.2989e-05									85.8489	0
58.6489	1.2989e-05									85.9489	0
58.7489	1.2989e-05									86.0489	0
58.8489	1.2989e-05									86.1489	0.000180603
58.9489	0									86.2489	0
59.0489	0									86.3489	0.000180603
59.1489	0									86.4489	0
59.2489	1.2989e-05									86.5489	0.000180603
59.3489	1.2989e-05									86.6489	0
59.4489	0									86.7489	0
59.5489	1.2989e-05									86.8489	0
59.6489	0									86.9489	0
59.7489	2.59781e-05									87.0489	0
59.8489	2.59781e-05									87.1489	0
59.9489	0									87.2489	0
60.0489	0									87.3489	0
60.1489	0									87.4489	0
60.2489	0									87.5489	0
60.3489	0									87.6489	0
60.4489	0									87.7489	0
60.5489	0									87.8489	0.000180603
60.6489	1.2989e-05									87.9489	0
60.7489	1.2989e-05									88.0489	0
60.8489	0									88.1489	0
60.9489	1.2989e-05									88.2489	0
61.0489	0									88.3489	0
61.1489	0									88.4489	0.000180603
61.2489	0									88.5489	0
61.3489	0									88.6489	0
61.4489	1.2989e-05									88.7489	0
61.5489	0									88.8489	0
61.6489	0									88.9489	0
61.7489	1.2989e-05									89.0489	0.000180603
61.8489	0									89.1489	0
61.9489	3.89671e-05									89.2489	0.000180603
62.0489	0									89.3489	0
62.1489	0									89.4489	0
62.2489	0									89.5489	0
62.3489	5.19561e-05									89.6489	0
62.4489	0									89.7489	0
62.5489	0									89.8489	0
62.6489	0									89.9489	0
62.7489	2.59781e-05									90.0489	0.000180603
62.8489	2.59781e-05									90.1489	0
62.9489	1.2989e-05									90.2489	0
63.0489	1.2989e-05									90.3489	0
63.1489	2.59781e-05									90.4489	0
63.2489	1.2989e-05									90.5489	0.000180603
63.3489	0									90.6489	0
63.4489	0									90.7489	0
63.5489	0									90.8489	0
63.6489	0									90.9489	0
63.7489	0									91.0489	0
63.8488	0									91.1489	0
63.9489	0									91.2489	0
64.0489	0									91.3489	0
64.1489	1.2989e-05									91.4489	0
64.2489	0									91.5489	0
64.3488	0									91.6488	0.000180603
64.4488	1.2989e-05									91.7488	0.000180603
64.5489	0									91.8488	0
64.6488	0									91.9488	0
64.7489	0									92.0488	0.000180603
64.8488	2.59781e-05									92.1488	0.000180603
64.9488	0									92.2488	0
65.0488	0									92.3488	0
65.1488	1.2989e-05									92.4488	0
65.2488	0									92.5488	0
65.3488	0									92.6488	0.000180603
65.4488	0									92.7488	0
65.5488	1.2989e-05									92.8488	0
65.6488	1.2989e-05									92.9488	0
65.7488	0									93.0488	0
65.8488	0									93.1488	0
65.9488	0									93.2488	0
66.0488	0									93.3488	0
66.1488	1.2989e-05									93.4488	0
66.2488	0									93.5488	0
66.3488	0									93.6488	0
66.4488	0									93.7488	0
66.5488	1.2989e-05									93.8488	0
66.6488	0									93.9488	0
66.7488	0									94.0488	0
66.8488	1.2989e-05									94.1488	0.000180603
66.9488	0									94.2488	0
67.0488	0									94.3488	0
67.1488	0									94.4488	0
67.2488	0									94.5488	0
67.3488	0									94.6488	0
67.4488	1.2989e-05									94.7488	0
67.5488	0									94.8488	0
67.6488	0									94.9488	0
67.7488	1.2989e-05									95.0488	0
67.8488	0									95.1488	0
67.9488	0									95.2488	0
68.0488	1.2989e-05									95.3488	0.000180603
68.1488	0									95.4488	0
68.2488	0									95.5488	0.000180603
68.3488	2.59781e-05									95.6488	0
68.4488	0									95.7488	0
68.5488	0									95.8488	0
68.6488	0									95.9488	0
68.7488	0									96.0488	0
68.8488	0									96.1488	0.000180603
68.9488	0									96.2488	0.000180603
69.0488	0									96.3488	0
69.1488	0									96.4488	0
69.2488	0									96.5488	0
69.3488	1.2989e-05									96.6488	0
69.4488	1.2989e-05									96.7488	0
69.5488	0									96.8488	0
69.6488	0									96.9488	0
69.7488	2.59781e-05									97.0488	0
69.8488	1.2989e-05									97.1488	0
69.9488	1.2989e-05									97.2488	0
70.0488	0									97.3488	0
70.1488	1.2989e-05									97.4488	0
70.2488	0									97.5488	0.000180603
70.3488	0									97.6488	0
70.4488	1.2989e-05									97.7488	0
70.5488	1.2989e-05									97.8488	0
70.6488	1.2989e-05									97.9488	0
70.7488	0									98.0488	0
70.8487	2.59781e-05									98.1488	0
70.9488	0									98.2487	0
71.0487	0									98.3487	0
71.1488	1.2989e-05									98.4487	0
71.2488	0									98.5487	0
71.3487	1.2989e-05									98.6487	0
71.4488	0									98.7487	0
71.5487	0									98.8487	0
71.6487	0									98.9487	0
71.7487	0									99.0487	0
71.8487	0									99.1487	0
71.9487	0									99.2487	0
72.0487	0									99.3487	0
72.1487	0									99.4487	0
72.2487	1.2989e-05									99.5487	0
72.3487	1.2989e-05									99.6487	0
72.4487	1.2989e-05									99.7487	0
72.5487	1.2989e-05									99.8487	0.000180603
72.6487	1.2989e-05
72.7487	0
72.8487	0
72.9487	0
73.0487	0
73.1487	0
73.2487	2.59781e-05
73.3487	0
73.4487	0
73.5487	0
73.6487	0
73.7487	0
73.8487	1.2989e-05
73.9487	0
74.0487	0
74.1487	0
74.2487	1.2989e-05
74.3487	0
74.4487	0
74.5487	0
74.6487	0
74.7487	0
74.8487	0
74.9487	0
75.0487	0
75.1487	0
75.2487	0
75.3487	0
75.4487	0
75.5487	0
75.6487	0
75.7487	0
75.8487	0
75.9487	0
76.0487	1.2989e-05
76.1487	1.2989e-05
76.2487	0
76.3487	1.2989e-05
76.4487	0
76.5487	1.2989e-05
76.6487	0
76.7487	0
76.8487	0
76.9487	1.2989e-05
77.0487	1.2989e-05
77.1487	0
77.2487	0
77.3487	0
77.4487	0
77.5486	0
77.6487	0
77.7486	0
77.8487	0
77.9487	0
78.0486	0
78.1486	0
78.2486	0
78.3486	0
78.4486	0
78.5486	0
78.6486	0
78.7486	0
78.8486	0
78.9486	0
79.0486	0
79.1486	1.2989e-05
79.2486	0
79.3486	0
79.4486	0
79.5486	0
79.6486	0
79.7486	1.2989e-05
79.8486	1.2989e-05
79.9486	0
80.0486	0
80.1486	0
80.2486	0
80.3486	0
80.4486	0
80.5486	0
80.6486	0
80.7486	0
80.8486	0
80.9486	0
81.0486	0
81.1486	0
81.2486	0
81.3486	0
81.4486	1.2989e-05
81.5486	0
81.6486	0
81.7486	0
81.8486	0
81.9486	0
82.0486	0
82.1486	0
82.2486	0
82.3486	0
82.4486	0
82.5486	0
82.6486	0
82.7486	0
82.8486	0
82.9486	0
83.0486	0
83.1486	0
83.2486	0
83.3486	0
83.4486	0
83.5486	0
83.6486	0
83.7486	0
83.8486	0
83.9485	0
84.0486	0
84.1486	1.2989e-05
84.2485	0
84.3486	0
84.4485	0
84.5486	0
84.6485	0
84.7485	0
84.8485	0
84.9485	0
85.0485	0
85.1485	0
85.2485	0
85.3485	0
85.4485	0
85.5485	1.2989e-05
85.6485	0
85.7485	0
85.8485	0
85.9485	0
86.0485	0
86.1485	0
86.2485	0
86.3485	0
86.4485	1.2989e-05
86.5485	0
86.6485	0
86.7485	0
86.8485	0
86.9485	0
87.0485	0
87.1485	0
87.2485	0
87.3485	0
87.4485	0
87.5485	1.2989e-05
87.6485	0
87.7485	0
87.8485	0
87.9485	0
88.0485	0
88.1485	0
88.2485	0
88.3485	0
88.4485	0
88.5485	0
88.6485	0
88.7485	0
88.8485	0
88.9485	0
89.0485	0
89.1485	0
89.2485	0
89.3485	0
89.4485	0
89.5485	0
89.6485	0
89.7485	1.2989e-05
89.8485	0
89.9485	0
90.0485	0
90.1485	0
90.2485	0
90.3485	0
90.4485	0
90.5485	0
90.6484	0
90.7485	0
90.8484	0
90.9484	0
91.0485	0
91.1484	0
91.2484	0
91.3484	0
91.4484	0
91.5484	0
91.6484	0
91.7484	0
91.8484	0
91.9484	0
92.0484	0
92.1484	0
92.2484	0
92.3484	0
92.4484	0
92.5484	0
92.6484	0
92.7484	0
92.8484	0
92.9484	0
93.0484	0
93.1484	0
93.2484	0
93.3484	1.2989e-05
93.4484	0
93.5484	0
93.6484	0
93.7484	0
93.8484	0
93.9484	0
94.0484	0
94.1484	0
94.2484	0
94.3484	0
94.4484	0
94.5484	0
94.6484	0
94.7484	0
94.8484	0
94.9484	0
95.0484	1.2989e-05
95.1484	1.2989e-05
95.2484	0
95.3484	0
95.4484	0
95.5484	0
95.6484	0
95.7484	0
95.8484	0
95.9484	1.2989e-05
96.0484	0
96.1484	0
96.2484	0
96.3484	0
96.4484	0
96.5484	0
96.6484	0
96.7484	0
96.8484	0
96.9484	0
97.0484	0
97.1483	0
97.2484	0
97.3483	0
97.4484	0
97.5483	0
97.6483	0
97.7483	0
97.8483	0
97.9483	0
98.0483	0
98.1483	0
98.2483	0
98.3483	0
98.4483	0
98.5483	0
98.6483	0
98.7483	0
98.8483	0
98.9483	0
99.0483	0
99.1483	1.2989e-05
99.2483	0
99.3483	0
99.4483	0
99.5483	0
99.6483	0
99.7483	0
99.8483	0
99.9483	0
100.048	0
100.148	0
100.248	0
100.348	0
100.448	0
100.548	0
100.648	0
100.748	0
100.848	0
100.948	1.2989e-05
101.048	0
101.148	0
101.248	0
101.348	0
101.448	0
101.548	0
101.648	0
101.748	0
101.848	0
101.948	0
102.048	0
102.148	0
102.248	0
102.348	0
102.448	0
102.548	0
102.648	0
102.748	0
102.848	0
102.948	0
103.048	1.2989e-05

## Sheet: Figure 2d
	65 nM hSUMO1					130 nM hSUMO1					260 nM hSUMO1
Bin center	Number of Release events	Fitting			Bin center	Number of Release events	Fitting			Bin center	Number of Release events	Fitting
0.5	2	3.45473			0.3	1	13.2145			0.5	28	39.9859
0.7	4	3.81537			0.5	8	15.816			0.7	59	54.9628
0.9	7	4.94447			0.7	20	19.6534			0.9	82	79.1678
1.1	9	8.38572			0.9	32	29.2788			1.1	103	110.678
1.3	15	14.1397			1.1	31	45.0796			1.3	152	136.036
1.5	25	25.6734			1.3	69	62.0438			1.5	185	147.548
1.7	35	38.3632			1.5	82	79.3912			1.7	142	139.444
1.9	56	49.1273			1.7	94	88.6278			1.9	99	119.036
2.1	58	54.11			1.9	80	85.9026			2.1	88	89.0096
2.3	45	50.2306			2.1	72	72.361			2.3	58	60.5201
2.5	32	38.6435			2.3	51	55.7345			2.5	66	42.4158
2.7	31	24.7426			2.5	34	38.3336			2.7	32	31.2356
2.9	19	15.0828			2.7	28	25.1769			2.9	34	26.9785
3.1	9	7.73465			2.9	4	17.4302			3.1	22	25.7989
3.3	2	4.6254			3.1	14	13.9283			3.3	18	25.0039
					3.3	6	12.7424			3.5	2	24.32

## Sheet: Figure 2e
	65 nM hSUMO1					130 nM hSUMO1					260 nM hSUMO1
Bin center	Number of capture events	Fitting			Bin center	Number of capture events	Fitting			Bin center	Number of capture events	Fitting
0.1	6	7.84949			0.1	15	23.6124			0.1	25	14.1555
0.3	8	9.37611			0.3	31	26.8084			0.3	51	35.6445
0.5	26	19.3033			0.5	53	38.9124			0.5	90	90.7388
0.7	34	40.2581			0.7	71	70.9362			0.7	150	159.495
0.9	66	62.7922			0.9	102	114.491			0.9	220	220.9
1.1	77	73.24			1.1	140	129.208			1.1	235	242.921
1.3	55	62.6896			1.3	98	100.968			1.3	211	209.781
1.5	41	36.3708			1.5	56	62.7579			1.5	134	133.575
1.7	19	18.4619			1.7	33	35.5567			1.7	42	67.8761
1.9	12	12.1103			1.9	18	20.4081			1.9	22	26.8599
2.1	6				2.1	9	12.6015			2.1	7	10.5303
2.3	4				2.3	5				2.3	2	5.22939
					2.5	1				2.5	3	2.45213

## Sheet: Figure 2f
[hSUMO1]	(i)	(ii)	(iii)	Mean	SD
0	0	0	0	0	0
65	9.17431	8.69565	8	8.62332	0.590488
130	19.6078	16.3934	14.4928	16.8313	2.58551
260	33.3333	30.303	28.5714	30.7359	2.41029
520	58.8235	66.6667	45.4545	56.9816	10.7253
1040	111.111	111.111	90.9091	104.377	11.6636
Fitting
0	0
1.04104	0.10653
2.08208	0.21307
3.12312	0.3196
4.16416	0.42613
5.20521	0.53267
6.24625	0.6392
7.28729	0.74573
8.32833	0.85227
9.36937	0.9588
10.4104	1.06533
11.4514	1.17187
12.4925	1.2784
13.5335	1.38493
14.5746	1.49147
15.6156	1.598
16.6567	1.70454
17.6977	1.81107
18.7387	1.9176
19.7798	2.02414
20.8208	2.13067
21.8619	2.2372
22.9029	2.34374
23.9439	2.45027
24.985	2.5568
26.026	2.66334
27.0671	2.76987
28.1081	2.8764
29.1491	2.98294
30.1902	3.08947
31.2312	3.196
32.2723	3.30254
33.3133	3.40907
34.3543	3.5156
35.3954	3.62214
36.4364	3.72867
37.4775	3.8352
38.5185	3.94174
39.5596	4.04827
40.6006	4.1548
41.6416	4.26134
42.6827	4.36787
43.7237	4.47441
44.7648	4.58094
45.8058	4.68747
46.8469	4.79401
47.8879	4.90054
48.9289	5.00707
49.97	5.11361
51.011	5.22014
52.0521	5.32667
53.0931	5.43321
54.1341	5.53974
55.1752	5.64627
56.2162	5.75281
57.2573	5.85934
58.2983	5.96587
59.3393	6.07241
60.3804	6.17894
61.4214	6.28547
62.4625	6.39201
63.5035	6.49854
64.5445	6.60507
65.5856	6.71161
66.6266	6.81814
67.6677	6.92467
68.7087	7.03121
69.7498	7.13774
70.7908	7.24427
71.8318	7.35081
72.8729	7.45734
73.9139	7.56388
74.9549	7.67041
75.996	7.77694
77.037	7.88348
78.0781	7.99001
79.1191	8.09654
80.1602	8.20308
81.2012	8.30961
82.2422	8.41614
83.2833	8.52268
84.3243	8.62921
85.3654	8.73574
86.4064	8.84228
87.4475	8.94881
88.4885	9.05534
89.5295	9.16188
90.5706	9.26841
91.6116	9.37494
92.6526	9.48148
93.6937	9.58801
94.7347	9.69454
95.7758	9.80108
96.8168	9.90761
97.8579	10.0141
98.8989	10.1207
99.9399	10.2272
100.981	10.3337
102.022	10.4403
103.063	10.5468
104.104	10.6533
105.145	10.7599
106.186	10.8664
107.227	10.973
108.268	11.0795
109.309	11.186
110.35	11.2926
111.391	11.3991
112.432	11.5056
113.473	11.6121
114.515	11.7187
115.556	11.8252
116.597	11.9317
117.638	12.0383
118.679	12.1448
119.72	12.2514
120.761	12.3579
121.802	12.4644
122.843	12.5709
123.884	12.6775
124.925	12.784
125.966	12.8905
127.007	12.9971
128.048	13.1036
129.089	13.2102
130.13	13.3167
131.171	13.4232
132.212	13.5297
133.253	13.6363
134.294	13.7428
135.335	13.8493
136.376	13.9559
137.417	14.0624
138.458	14.169
139.5	14.2755
140.541	14.382
141.582	14.4886
142.623	14.5951
143.664	14.7016
144.705	14.8081
145.746	14.9147
146.787	15.0212
147.828	15.1278
148.869	15.2343
149.91	15.3408
150.951	15.4474
151.992	15.5539
153.033	15.6604
154.074	15.7669
155.115	15.8735
156.156	15.98
157.197	16.0865
158.238	16.1931
159.279	16.2996
160.32	16.4062
161.361	16.5127
162.402	16.6192
163.443	16.7258
164.484	16.8323
165.526	16.9388
166.567	17.0453
167.608	17.1519
168.649	17.2584
169.69	17.365
170.731	17.4715
171.772	17.578
172.813	17.6846
173.854	17.7911
174.895	17.8976
175.936	18.0041
176.977	18.1107
178.018	18.2172
179.059	18.3238
180.1	18.4303
181.141	18.5368
182.182	18.6434
183.223	18.7499
184.264	18.8564
185.305	18.9629
186.346	19.0695
187.387	19.176
188.428	19.2826
189.469	19.3891
190.511	19.4956
191.552	19.6022
192.593	19.7087
193.634	19.8152
194.675	19.9218
195.716	20.0283
196.757	20.1348
197.798	20.2414
198.839	20.3479
199.88	20.4544
200.921	20.561
201.962	20.6675
203.003	20.774
204.044	20.8806
205.085	20.9871
206.126	21.0936
207.167	21.2002
208.208	21.3067
209.249	21.4132
210.29	21.5198
211.331	21.6263
212.372	21.7328
213.413	21.8394
214.454	21.9459
215.495	22.0524
216.537	22.159
217.578	22.2655
218.619	22.372
219.66	22.4786
220.701	22.5851
221.742	22.6916
222.783	22.7982
223.824	22.9047
224.865	23.0112
225.906	23.1178
226.947	23.2243
227.988	23.3308
229.029	23.4374
230.07	23.5439
231.111	23.6504
232.152	23.757
233.193	23.8635
234.234	23.97
235.275	24.0766
236.316	24.1831
237.357	24.2896
238.398	24.3962
239.439	24.5027
240.48	24.6092
241.522	24.7158
242.563	24.8223
243.604	24.9288
244.645	25.0354
245.686	25.1419
246.727	25.2484
247.768	25.355
248.809	25.4615
249.85	25.568
250.891	25.6746
251.932	25.7811
252.973	25.8876
254.014	25.9942
255.055	26.1007
256.096	26.2072
257.137	26.3138
258.178	26.4203
259.219	26.5268
260.26	26.6334
261.301	26.7399
262.342	26.8464
263.383	26.953
264.424	27.0595
265.465	27.166
266.507	27.2726
267.548	27.3791
268.589	27.4856
269.63	27.5922
270.671	27.6987
271.712	27.8052
272.753	27.9118
273.794	28.0183
274.835	28.1248
275.876	28.2314
276.917	28.3379
277.958	28.4444
278.999	28.551
280.04	28.6575
281.081	28.764
282.122	28.8706
283.163	28.9771
284.204	29.0836
285.245	29.1902
286.286	29.2967
287.327	29.4032
288.368	29.5098
289.409	29.6163
290.45	29.7228
291.491	29.8294
292.533	29.9359
293.574	30.0424
294.615	30.149
295.656	30.2555
296.697	30.362
297.738	30.4686
298.779	30.5751
299.82	30.6816
300.861	30.7882
301.902	30.8947
302.943	31.0012
303.984	31.1078
305.025	31.2143
306.066	31.3208
307.107	31.4274
308.148	31.5339
309.189	31.6404
310.23	31.747
311.271	31.8535
312.312	31.96
313.353	32.0666
314.394	32.1731
315.435	32.2796
316.476	32.3862
317.518	32.4927
318.559	32.5992
319.6	32.7058
320.641	32.8123
321.682	32.9188
322.723	33.0254
323.764	33.1319
324.805	33.2384
325.846	33.345
326.887	33.4515
327.928	33.558
328.969	33.6646
330.01	33.7711
331.051	33.8776
332.092	33.9842
333.133	34.0907
334.174	34.1972
335.215	34.3038
336.256	34.4103
337.297	34.5168
338.338	34.6234
339.379	34.7299
340.42	34.8364
341.461	34.943
342.502	35.0495
343.544	35.156
344.585	35.2626
345.626	35.3691
346.667	35.4756
347.708	35.5822
348.749	35.6887
349.79	35.7952
350.831	35.9018
351.872	36.0083
352.913	36.1148
353.954	36.2214
354.995	36.3279
356.036	36.4344
357.077	36.541
358.118	36.6475
359.159	36.754
360.2	36.8606
361.241	36.9671
362.282	37.0736
363.323	37.1802
364.364	37.2867
365.405	37.3932
366.446	37.4998
367.487	37.6063
368.529	37.7128
369.57	37.8194
370.611	37.9259
371.652	38.0324
372.693	38.139
373.734	38.2455
374.775	38.352
375.816	38.4586
376.857	38.5651
377.898	38.6716
378.939	38.7782
379.98	38.8847
381.021	38.9912
382.062	39.0978
383.103	39.2043
384.144	39.3108
385.185	39.4174
386.226	39.5239
387.267	39.6304
388.308	39.737
389.349	39.8435
390.39	39.95
391.431	40.0566
392.472	40.1631
393.514	40.2696
394.555	40.3762
395.596	40.4827
396.637	40.5892
397.678	40.6958
398.719	40.8023
399.76	40.9089
400.801	41.0154
401.842	41.1219
402.883	41.2285
403.924	41.335
404.965	41.4415
406.006	41.5481
407.047	41.6546
408.088	41.7611
409.129	41.8676
410.17	41.9742
411.211	42.0807
412.252	42.1872
413.293	42.2938
414.334	42.4003
415.375	42.5069
416.416	42.6134
417.457	42.7199
418.498	42.8265
419.54	42.933
420.581	43.0395
421.622	43.1461
422.663	43.2526
423.704	43.3591
424.745	43.4656
425.786	43.5722
426.827	43.6787
427.868	43.7852
428.909	43.8918
429.95	43.9983
430.991	44.1048
432.032	44.2114
433.073	44.3179
434.114	44.4245
435.155	44.531
436.196	44.6375
437.237	44.7441
438.278	44.8506
439.319	44.9571
440.36	45.0637
441.401	45.1702
442.442	45.2767
443.483	45.3832
444.525	45.4898
445.566	45.5963
446.607	45.7028
447.648	45.8094
448.689	45.9159
449.73	46.0224
450.771	46.129
451.812	46.2355
452.853	46.3421
453.894	46.4486
454.935	46.5551
455.976	46.6617
457.017	46.7682
458.058	46.8747
459.099	46.9813
460.14	47.0878
461.181	47.1943
462.222	47.3008
463.263	47.4074
464.304	47.5139
465.345	47.6204
466.386	47.727
467.427	47.8335
468.468	47.94
469.51	48.0466
470.551	48.1531
471.592	48.2597
472.633	48.3662
473.674	48.4727
474.715	48.5793
475.756	48.6858
476.797	48.7923
477.838	48.8989
478.879	49.0054
479.92	49.1119
480.961	49.2185
482.002	49.325
483.043	49.4315
484.084	49.5381
485.125	49.6446
486.166	49.7511
487.207	49.8577
488.248	49.9642
489.289	50.0707
490.33	50.1773
491.371	50.2838
492.412	50.3903
493.453	50.4969
494.494	50.6034
495.536	50.7099
496.577	50.8165
497.618	50.923
498.659	51.0295
499.7	51.1361
500.741	51.2426
501.782	51.3491
502.823	51.4557
503.864	51.5622
504.905	51.6687
505.946	51.7753
506.987	51.8818
508.028	51.9883
509.069	52.0949
510.11	52.2014
511.151	52.3079
512.192	52.4145
513.233	52.521
514.274	52.6275
515.315	52.7341
516.356	52.8406
517.397	52.9471
518.438	53.0537
519.479	53.1602
520.521	53.2667
521.562	53.3733
522.603	53.4798
523.644	53.5863
524.685	53.6929
525.726	53.7994
526.767	53.9059
527.808	54.0125
528.849	54.119
529.89	54.2255
530.931	54.3321
531.972	54.4386
533.013	54.5451
534.054	54.6517
535.095	54.7582
536.136	54.8647
537.177	54.9713
538.218	55.0778
539.259	55.1843
540.3	55.2909
541.341	55.3974
542.382	55.5039
543.423	55.6105
544.464	55.717
545.506	55.8235
546.547	55.9301
547.588	56.0366
548.629	56.1431
549.67	56.2497
550.711	56.3562
551.752	56.4627
552.793	56.5693
553.834	56.6758
554.875	56.7823
555.916	56.8889
556.957	56.9954
557.998	57.1019
559.039	57.2085
560.08	57.315
561.121	57.4215
562.162	57.5281
563.203	57.6346
564.244	57.7411
565.285	57.8477
566.326	57.9542
567.367	58.0607
568.408	58.1673
569.449	58.2738
570.49	58.3803
571.532	58.4869
572.573	58.5934
573.614	58.6999
574.655	58.8065
575.696	58.913
576.737	59.0195
577.778	59.1261
578.819	59.2326
579.86	59.3391
580.901	59.4457
581.942	59.5522
582.983	59.6587
584.024	59.7653
585.065	59.8718
586.106	59.9783
587.147	60.0849
588.188	60.1914
589.229	60.2979
590.27	60.4045
591.311	60.511
592.352	60.6175
593.393	60.7241
594.434	60.8306
595.475	60.9371
596.517	61.0437
597.558	61.1502
598.599	61.2567
599.64	61.3633
600.681	61.4698
601.722	61.5763
602.763	61.6829
603.804	61.7894
604.845	61.8959
605.886	62.0025
606.927	62.109
607.968	62.2155
609.009	62.3221
610.05	62.4286
611.091	62.5351
612.132	62.6417
613.173	62.7482
614.214	62.8547
615.255	62.9613
616.296	63.0678
617.337	63.1743
618.378	63.2809
619.419	63.3874
620.46	63.4939
621.501	63.6005
622.543	63.707
623.584	63.8135
624.625	63.9201
625.666	64.0266
626.707	64.1331
627.748	64.2397
628.789	64.3462
629.83	64.4527
630.871	64.5593
631.912	64.6658
632.953	64.7723
633.994	64.8789
635.035	64.9854
636.076	65.0919
637.117	65.1985
638.158	65.305
639.199	65.4115
640.24	65.5181
641.281	65.6246
642.322	65.7311
643.363	65.8377
644.404	65.9442
645.445	66.0507
646.486	66.1573
647.528	66.2638
648.569	66.3703
649.61	66.4769
650.651	66.5834
651.692	66.6899
652.733	66.7965
653.774	66.903
654.815	67.0095
655.856	67.1161
656.897	67.2226
657.938	67.3291
658.979	67.4357
660.02	67.5422
661.061	67.6487
662.102	67.7553
663.143	67.8618
664.184	67.9683
665.225	68.0749
666.266	68.1814
667.307	68.2879
668.348	68.3945
669.389	68.501
670.43	68.6075
671.471	68.7141
672.513	68.8206
673.554	68.9271
674.595	69.0337
675.636	69.1402
676.677	69.2467
677.718	69.3533
678.759	69.4598
679.8	69.5663
680.841	69.6729
681.882	69.7794
682.923	69.8859
683.964	69.9925
685.005	70.099
686.046	70.2056
687.087	70.3121
688.128	70.4186
689.169	70.5251
690.21	70.6317
691.251	70.7382
692.292	70.8448
693.333	70.9513
694.374	71.0578
695.415	71.1643
696.456	71.2709
697.497	71.3774
698.539	71.4839
699.58	71.5905
700.621	71.697
701.662	71.8036
702.703	71.9101
703.744	72.0166
704.785	72.1231
705.826	72.2297
706.867	72.3362
707.908	72.4428
708.949	72.5493
709.99	72.6558
711.031	72.7623
712.072	72.8689
713.113	72.9754
714.154	73.082
715.195	73.1885
716.236	73.295
717.277	73.4016
718.318	73.5081
719.359	73.6146
720.4	73.7211
721.441	73.8277
722.482	73.9342
723.524	74.0408
724.565	74.1473
725.606	74.2538
726.647	74.3603
727.688	74.4669
728.729	74.5734
729.77	74.68
730.811	74.7865
731.852	74.893
732.893	74.9995
733.934	75.1061
734.975	75.2126
736.016	75.3191
737.057	75.4257
738.098	75.5322
739.139	75.6388
740.18	75.7453
741.221	75.8518
742.262	75.9583
743.303	76.0649
744.344	76.1714
745.385	76.278
746.426	76.3845
747.467	76.491
748.509	76.5975
749.55	76.7041
750.591	76.8106
751.632	76.9172
752.673	77.0237
753.714	77.1302
754.755	77.2368
755.796	77.3433
756.837	77.4498
757.878	77.5563
758.919	77.6629
759.96	77.7694
761.001	77.876
762.042	77.9825
763.083	78.089
764.124	78.1955
765.165	78.3021
766.206	78.4086
767.247	78.5152
768.288	78.6217
769.329	78.7282
770.37	78.8348
771.411	78.9413
772.452	79.0478
773.493	79.1544
774.535	79.2609
775.576	79.3674
776.617	79.474
777.658	79.5805
778.699	79.687
779.74	79.7936
780.781	79.9001
781.822	80.0066
782.863	80.1132
783.904	80.2197
784.945	80.3262
785.986	80.4328
787.027	80.5393
788.068	80.6458
789.109	80.7524
790.15	80.8589
791.191	80.9654
792.232	81.072
793.273	81.1785
794.314	81.285
795.355	81.3916
796.396	81.4981
797.437	81.6046
798.478	81.7112
799.52	81.8177
800.561	81.9242
801.602	82.0308
802.643	82.1373
803.684	82.2438
804.725	82.3504
805.766	82.4569
806.807	82.5634
807.848	82.67
808.889	82.7765
809.93	82.883
810.971	82.9896
812.012	83.0961
813.053	83.2026
814.094	83.3092
815.135	83.4157
816.176	83.5222
817.217	83.6288
818.258	83.7353
819.299	83.8418
820.34	83.9484
821.381	84.0549
822.422	84.1614
823.463	84.268
824.505	84.3745
825.546	84.481
826.587	84.5876
827.628	84.6941
828.669	84.8006
829.71	84.9072
830.751	85.0137
831.792	85.1202
832.833	85.2268
833.874	85.3333
834.915	85.4398
835.956	85.5464
836.997	85.6529
838.038	85.7594
839.079	85.866
840.12	85.9725
841.161	86.079
842.202	86.1856
843.243	86.2921
844.284	86.3986
845.325	86.5052
846.366	86.6117
847.407	86.7182
848.448	86.8248
849.489	86.9313
850.531	87.0378
851.572	87.1444
852.613	87.2509
853.654	87.3574
854.695	87.464
855.736	87.5705
856.777	87.677
857.818	87.7836
858.859	87.8901
859.9	87.9966
860.941	88.1032
861.982	88.2097
863.023	88.3162
864.064	88.4228
865.105	88.5293
866.146	88.6358
867.187	88.7424
868.228	88.8489
869.269	88.9554
870.31	89.062
871.351	89.1685
872.392	89.275
873.433	89.3816
874.474	89.4881
875.516	89.5946
876.557	89.7012
877.598	89.8077
878.639	89.9142
879.68	90.0208
880.721	90.1273
881.762	90.2338
882.803	90.3404
883.844	90.4469
884.885	90.5534
885.926	90.66
886.967	90.7665
888.008	90.873
889.049	90.9796
890.09	91.0861
891.131	91.1926
892.172	91.2992
893.213	91.4057
894.254	91.5122
895.295	91.6188
896.336	91.7253
897.377	91.8318
898.418	91.9384
899.459	92.0449
900.5	92.1514
901.542	92.258
902.583	92.3645
903.624	92.471
904.665	92.5776
905.706	92.6841
906.747	92.7906
907.788	92.8972
908.829	93.0037
909.87	93.1102
910.911	93.2168
911.952	93.3233
912.993	93.4298
914.034	93.5364
915.075	93.6429
916.116	93.7494
917.157	93.856
918.198	93.9625
919.239	94.069
920.28	94.1756
921.321	94.2821
922.362	94.3886
923.403	94.4952
924.444	94.6017
925.485	94.7082
926.527	94.8148
927.568	94.9213
928.609	95.0278
929.65	95.1344
930.691	95.2409
931.732	95.3474
932.773	95.454
933.814	95.5605
934.855	95.667
935.896	95.7736
936.937	95.8801
937.978	95.9866
939.019	96.0932
940.06	96.1997
941.101	96.3062
942.142	96.4128
943.183	96.5193
944.224	96.6258
945.265	96.7324
946.306	96.8389
947.347	96.9454
948.388	97.052
949.429	97.1585
950.47	97.265
951.512	97.3716
952.553	97.4781
953.594	97.5846
954.635	97.6912
955.676	97.7977
956.717	97.9042
957.758	98.0108
958.799	98.1173
959.84	98.2238
960.881	98.3304
961.922	98.4369
962.963	98.5434
964.004	98.65
965.045	98.7565
966.086	98.863
967.127	98.9696
968.168	99.0761
969.209	99.1826
970.25	99.2892
971.291	99.3957
972.332	99.5023
973.373	99.6088
974.414	99.7153
975.455	99.8218
976.496	99.9284
977.538	100.035
978.579	100.141
979.62	100.248
980.661	100.355
981.702	100.461
982.743	100.568
983.784	100.674
984.825	100.781
985.866	100.887
986.907	100.994
987.948	101.1
988.989	101.207
990.03	101.313
991.071	101.42
992.112	101.526
993.153	101.633
994.194	101.739
995.235	101.846
996.276	101.953
997.317	102.059
998.358	102.166
999.399	102.272
1000.44	102.379
1001.48	102.485
1002.52	102.592
1003.56	102.698
1004.6	102.805
1005.65	102.911
1006.69	103.018
1007.73	103.124
1008.77	103.231
1009.81	103.337
1010.85	103.444
1011.89	103.551
1012.93	103.657
1013.97	103.764
1015.02	103.87
1016.06	103.977
1017.1	104.083
1018.14	104.19
1019.18	104.296
1020.22	104.403
1021.26	104.509
1022.3	104.616
1023.34	104.722
1024.38	104.829
1025.43	104.935
1026.47	105.042
1027.51	105.149
1028.55	105.255
1029.59	105.362
1030.63	105.468
1031.67	105.575
1032.71	105.681
1033.75	105.788
1034.79	105.894
1035.84	106.001
1036.88	106.107
1037.92	106.214
1038.96	106.32
1040	106.427

## Sheet: Figure 2g
[hSUMO1]	(i)	(ii)	(iii)	Mean	SD
65	76.3359	66.2252	58.8235	67.1282	8.79103
130	73.5294	62.5	86.9565	74.3286	12.2478
260	80	76.9231	86.9565	81.2932	5.14021
520	78.125	63.6943	74.0741	71.9644	7.44308
1040	76.3359	90.9091	66.6667	77.9705	12.2036
Fitting
0	74.537
1.04104	74.537
2.08208	74.537
3.12312	74.537
4.16416	74.537
5.20521	74.537
6.24625	74.537
7.28729	74.537
8.32833	74.537
9.36937	74.537
10.4104	74.537
11.4514	74.537
12.4925	74.537
13.5335	74.537
14.5746	74.537
15.6156	74.537
16.6567	74.537
17.6977	74.537
18.7387	74.537
19.7798	74.537
20.8208	74.537
21.8619	74.537
22.9029	74.537
23.9439	74.537
24.985	74.537
26.026	74.537
27.0671	74.537
28.1081	74.537
29.1491	74.537
30.1902	74.537
31.2312	74.537
32.2723	74.537
33.3133	74.537
34.3543	74.537
35.3954	74.537
36.4364	74.537
37.4775	74.537
38.5185	74.537
39.5596	74.537
40.6006	74.537
41.6416	74.537
42.6827	74.537
43.7237	74.537
44.7648	74.537
45.8058	74.537
46.8469	74.537
47.8879	74.537
48.9289	74.537
49.97	74.537
51.011	74.537
52.0521	74.537
53.0931	74.537
54.1341	74.537
55.1752	74.537
56.2162	74.537
57.2573	74.537
58.2983	74.537
59.3393	74.537
60.3804	74.537
61.4214	74.537
62.4625	74.537
63.5035	74.537
64.5445	74.537
65.5856	74.537
66.6266	74.537
67.6677	74.537
68.7087	74.537
69.7498	74.537
70.7908	74.537
71.8318	74.537
72.8729	74.537
73.9139	74.537
74.9549	74.537
75.996	74.537
77.037	74.537
78.0781	74.537
79.1191	74.537
80.1602	74.537
81.2012	74.537
82.2422	74.537
83.2833	74.537
84.3243	74.537
85.3654	74.537
86.4064	74.537
87.4475	74.537
88.4885	74.537
89.5295	74.537
90.5706	74.537
91.6116	74.537
92.6526	74.537
93.6937	74.537
94.7347	74.537
95.7758	74.537
96.8168	74.537
97.8579	74.537
98.8989	74.537
99.9399	74.537
100.981	74.537
102.022	74.537
103.063	74.537
104.104	74.537
105.145	74.537
106.186	74.537
107.227	74.537
108.268	74.537
109.309	74.537
110.35	74.537
111.391	74.537
112.432	74.537
113.473	74.537
114.515	74.537
115.556	74.537
116.597	74.537
117.638	74.537
118.679	74.537
119.72	74.537
120.761	74.537
121.802	74.537
122.843	74.537
123.884	74.537
124.925	74.537
125.966	74.537
127.007	74.537
128.048	74.537
129.089	74.537
130.13	74.537
131.171	74.537
132.212	74.537
133.253	74.537
134.294	74.537
135.335	74.537
136.376	74.537
137.417	74.537
138.458	74.537
139.5	74.537
140.541	74.537
141.582	74.537
142.623	74.537
143.664	74.537
144.705	74.537
145.746	74.537
146.787	74.537
147.828	74.537
148.869	74.537
149.91	74.537
150.951	74.537
151.992	74.537
153.033	74.537
154.074	74.537
155.115	74.537
156.156	74.537
157.197	74.537
158.238	74.537
159.279	74.537
160.32	74.537
161.361	74.537
162.402	74.537
163.443	74.537
164.484	74.537
165.526	74.537
166.567	74.537
167.608	74.537
168.649	74.537
169.69	74.537
170.731	74.537
171.772	74.537
172.813	74.537
173.854	74.537
174.895	74.537
175.936	74.537
176.977	74.537
178.018	74.537
179.059	74.537
180.1	74.537
181.141	74.537
182.182	74.537
183.223	74.537
184.264	74.537
185.305	74.537
186.346	74.537
187.387	74.537
188.428	74.537
189.469	74.537
190.511	74.537
191.552	74.537
192.593	74.537
193.634	74.537
194.675	74.537
195.716	74.537
196.757	74.537
197.798	74.537
198.839	74.537
199.88	74.537
200.921	74.537
201.962	74.537
203.003	74.537
204.044	74.537
205.085	74.537
206.126	74.537
207.167	74.537
208.208	74.537
209.249	74.537
210.29	74.537
211.331	74.537
212.372	74.537
213.413	74.537
214.454	74.537
215.495	74.537
216.537	74.537
217.578	74.537
218.619	74.537
219.66	74.537
220.701	74.537
221.742	74.537
222.783	74.537
223.824	74.537
224.865	74.537
225.906	74.537
226.947	74.537
227.988	74.537
229.029	74.537
230.07	74.537
231.111	74.537
232.152	74.537
233.193	74.537
234.234	74.537
235.275	74.537
236.316	74.537
237.357	74.537
238.398	74.537
239.439	74.537
240.48	74.537
241.522	74.537
242.563	74.537
243.604	74.537
244.645	74.537
245.686	74.537
246.727	74.537
247.768	74.537
248.809	74.537
249.85	74.537
250.891	74.537
251.932	74.537
252.973	74.537
254.014	74.537
255.055	74.537
256.096	74.537
257.137	74.537
258.178	74.537
259.219	74.537
260.26	74.537
261.301	74.537
262.342	74.537
263.383	74.537
264.424	74.537
265.465	74.537
266.507	74.537
267.548	74.537
268.589	74.537
269.63	74.537
270.671	74.537
271.712	74.537
272.753	74.537
273.794	74.537
274.835	74.537
275.876	74.537
276.917	74.537
277.958	74.537
278.999	74.537
280.04	74.537
281.081	74.537
282.122	74.537
283.163	74.537
284.204	74.537
285.245	74.537
286.286	74.537
287.327	74.537
288.368	74.537
289.409	74.537
290.45	74.537
291.491	74.537
292.533	74.537
293.574	74.537
294.615	74.537
295.656	74.537
296.697	74.537
297.738	74.537
298.779	74.537
299.82	74.537
300.861	74.537
301.902	74.537
302.943	74.537
303.984	74.537
305.025	74.537
306.066	74.537
307.107	74.537
308.148	74.537
309.189	74.537
310.23	74.537
311.271	74.537
312.312	74.537
313.353	74.537
314.394	74.537
315.435	74.537
316.476	74.537
317.518	74.537
318.559	74.537
319.6	74.537
320.641	74.537
321.682	74.537
322.723	74.537
323.764	74.537
324.805	74.537
325.846	74.537
326.887	74.537
327.928	74.537
328.969	74.537
330.01	74.537
331.051	74.537
332.092	74.537
333.133	74.537
334.174	74.537
335.215	74.537
336.256	74.537
337.297	74.537
338.338	74.537
339.379	74.537
340.42	74.537
341.461	74.537
342.502	74.537
343.544	74.537
344.585	74.537
345.626	74.537
346.667	74.537
347.708	74.537
348.749	74.537
349.79	74.537
350.831	74.537
351.872	74.537
352.913	74.537
353.954	74.537
354.995	74.537
356.036	74.537
357.077	74.537
358.118	74.537
359.159	74.537
360.2	74.537
361.241	74.537
362.282	74.537
363.323	74.537
364.364	74.537
365.405	74.537
366.446	74.537
367.487	74.537
368.529	74.537
369.57	74.537
370.611	74.537
371.652	74.537
372.693	74.537
373.734	74.537
374.775	74.537
375.816	74.537
376.857	74.537
377.898	74.537
378.939	74.537
379.98	74.537
381.021	74.537
382.062	74.537
383.103	74.537
384.144	74.537
385.185	74.537
386.226	74.537
387.267	74.537
388.308	74.537
389.349	74.537
390.39	74.537
391.431	74.537
392.472	74.537
393.514	74.537
394.555	74.537
395.596	74.537
396.637	74.537
397.678	74.537
398.719	74.537
399.76	74.537
400.801	74.537
401.842	74.537
402.883	74.537
403.924	74.537
404.965	74.537
406.006	74.537
407.047	74.537
408.088	74.537
409.129	74.537
410.17	74.537
411.211	74.537
412.252	74.537
413.293	74.537
414.334	74.537
415.375	74.537
416.416	74.537
417.457	74.537
418.498	74.537
419.54	74.537
420.581	74.537
421.622	74.537
422.663	74.537
423.704	74.537
424.745	74.537
425.786	74.537
426.827	74.537
427.868	74.537
428.909	74.537
429.95	74.537
430.991	74.537
432.032	74.537
433.073	74.537
434.114	74.537
435.155	74.537
436.196	74.537
437.237	74.537
438.278	74.537
439.319	74.537
440.36	74.537
441.401	74.537
442.442	74.537
443.483	74.537
444.525	74.537
445.566	74.537
446.607	74.537
447.648	74.537
448.689	74.537
449.73	74.537
450.771	74.537
451.812	74.537
452.853	74.537
453.894	74.537
454.935	74.537
455.976	74.537
457.017	74.537
458.058	74.537
459.099	74.537
460.14	74.537
461.181	74.537
462.222	74.537
463.263	74.537
464.304	74.537
465.345	74.537
466.386	74.537
467.427	74.537
468.468	74.537
469.51	74.537
470.551	74.537
471.592	74.537
472.633	74.537
473.674	74.537
474.715	74.537
475.756	74.537
476.797	74.537
477.838	74.537
478.879	74.537
479.92	74.537
480.961	74.537
482.002	74.537
483.043	74.537
484.084	74.537
485.125	74.537
486.166	74.537
487.207	74.537
488.248	74.537
489.289	74.537
490.33	74.537
491.371	74.537
492.412	74.537
493.453	74.537
494.494	74.537
495.536	74.537
496.577	74.537
497.618	74.537
498.659	74.537
499.7	74.537
500.741	74.537
501.782	74.537
502.823	74.537
503.864	74.537
504.905	74.537
505.946	74.537
506.987	74.537
508.028	74.537
509.069	74.537
510.11	74.537
511.151	74.537
512.192	74.537
513.233	74.537
514.274	74.537
515.315	74.537
516.356	74.537
517.397	74.537
518.438	74.537
519.479	74.537
520.521	74.537
521.562	74.537
522.603	74.537
523.644	74.537
524.685	74.537
525.726	74.537
526.767	74.537
527.808	74.537
528.849	74.537
529.89	74.537
530.931	74.537
531.972	74.537
533.013	74.537
534.054	74.537
535.095	74.537
536.136	74.537
537.177	74.537
538.218	74.537
539.259	74.537
540.3	74.537
541.341	74.537
542.382	74.537
543.423	74.537
544.464	74.537
545.506	74.537
546.547	74.537
547.588	74.537
548.629	74.537
549.67	74.537
550.711	74.537
551.752	74.537
552.793	74.537
553.834	74.537
554.875	74.537
555.916	74.537
556.957	74.537
557.998	74.537
559.039	74.537
560.08	74.537
561.121	74.537
562.162	74.537
563.203	74.537
564.244	74.537
565.285	74.537
566.326	74.537
567.367	74.537
568.408	74.537
569.449	74.537
570.49	74.537
571.532	74.537
572.573	74.537
573.614	74.537
574.655	74.537
575.696	74.537
576.737	74.537
577.778	74.537
578.819	74.537
579.86	74.537
580.901	74.537
581.942	74.537
582.983	74.537
584.024	74.537
585.065	74.537
586.106	74.537
587.147	74.537
588.188	74.537
589.229	74.537
590.27	74.537
591.311	74.537
592.352	74.537
593.393	74.537
594.434	74.537
595.475	74.537
596.517	74.537
597.558	74.537
598.599	74.537
599.64	74.537
600.681	74.537
601.722	74.537
602.763	74.537
603.804	74.537
604.845	74.537
605.886	74.537
606.927	74.537
607.968	74.537
609.009	74.537
610.05	74.537
611.091	74.537
612.132	74.537
613.173	74.537
614.214	74.537
615.255	74.537
616.296	74.537
617.337	74.537
618.378	74.537
619.419	74.537
620.46	74.537
621.501	74.537
622.543	74.537
623.584	74.537
624.625	74.537
625.666	74.537
626.707	74.537
627.748	74.537
628.789	74.537
629.83	74.537
630.871	74.537
631.912	74.537
632.953	74.537
633.994	74.537
635.035	74.537
636.076	74.537
637.117	74.537
638.158	74.537
639.199	74.537
640.24	74.537
641.281	74.537
642.322	74.537
643.363	74.537
644.404	74.537
645.445	74.537
646.486	74.537
647.528	74.537
648.569	74.537
649.61	74.537
650.651	74.537
651.692	74.537
652.733	74.537
653.774	74.537
654.815	74.537
655.856	74.537
656.897	74.537
657.938	74.537
658.979	74.537
660.02	74.537
661.061	74.537
662.102	74.537
663.143	74.537
664.184	74.537
665.225	74.537
666.266	74.537
667.307	74.537
668.348	74.537
669.389	74.537
670.43	74.537
671.471	74.537
672.513	74.537
673.554	74.537
674.595	74.537
675.636	74.537
676.677	74.537
677.718	74.537
678.759	74.537
679.8	74.537
680.841	74.537
681.882	74.537
682.923	74.537
683.964	74.537
685.005	74.537
686.046	74.537
687.087	74.537
688.128	74.537
689.169	74.537
690.21	74.537
691.251	74.537
692.292	74.537
693.333	74.537
694.374	74.537
695.415	74.537
696.456	74.537
697.497	74.537
698.539	74.537
699.58	74.537
700.621	74.537
701.662	74.537
702.703	74.537
703.744	74.537
704.785	74.537
705.826	74.537
706.867	74.537
707.908	74.537
708.949	74.537
709.99	74.537
711.031	74.537
712.072	74.537
713.113	74.537
714.154	74.537
715.195	74.537
716.236	74.537
717.277	74.537
718.318	74.537
719.359	74.537
720.4	74.537
721.441	74.537
722.482	74.537
723.524	74.537
724.565	74.537
725.606	74.537
726.647	74.537
727.688	74.537
728.729	74.537
729.77	74.537
730.811	74.537
731.852	74.537
732.893	74.537
733.934	74.537
734.975	74.537
736.016	74.537
737.057	74.537
738.098	74.537
739.139	74.537
740.18	74.537
741.221	74.537
742.262	74.537
743.303	74.537
744.344	74.537
745.385	74.537
746.426	74.537
747.467	74.537
748.509	74.537
749.55	74.537
750.591	74.537
751.632	74.537
752.673	74.537
753.714	74.537
754.755	74.537
755.796	74.537
756.837	74.537
757.878	74.537
758.919	74.537
759.96	74.537
761.001	74.537
762.042	74.537
763.083	74.537
764.124	74.537
765.165	74.537
766.206	74.537
767.247	74.537
768.288	74.537
769.329	74.537
770.37	74.537
771.411	74.537
772.452	74.537
773.493	74.537
774.535	74.537
775.576	74.537
776.617	74.537
777.658	74.537
778.699	74.537
779.74	74.537
780.781	74.537
781.822	74.537
782.863	74.537
783.904	74.537
784.945	74.537
785.986	74.537
787.027	74.537
788.068	74.537
789.109	74.537
790.15	74.537
791.191	74.537
792.232	74.537
793.273	74.537
794.314	74.537
795.355	74.537
796.396	74.537
797.437	74.537
798.478	74.537
799.52	74.537
800.561	74.537
801.602	74.537
802.643	74.537
803.684	74.537
804.725	74.537
805.766	74.537
806.807	74.537
807.848	74.537
808.889	74.537
809.93	74.537
810.971	74.537
812.012	74.537
813.053	74.537
814.094	74.537
815.135	74.537
816.176	74.537
817.217	74.537
818.258	74.537
819.299	74.537
820.34	74.537
821.381	74.537
822.422	74.537
823.463	74.537
824.505	74.537
825.546	74.537
826.587	74.537
827.628	74.537
828.669	74.537
829.71	74.537
830.751	74.537
831.792	74.537
832.833	74.537
833.874	74.537
834.915	74.537
835.956	74.537
836.997	74.537
838.038	74.537
839.079	74.537
840.12	74.537
841.161	74.537
842.202	74.537
843.243	74.537
844.284	74.537
845.325	74.537
846.366	74.537
847.407	74.537
848.448	74.537
849.489	74.537
850.531	74.537
851.572	74.537
852.613	74.537
853.654	74.537
854.695	74.537
855.736	74.537
856.777	74.537
857.818	74.537
858.859	74.537
859.9	74.537
860.941	74.537
861.982	74.537
863.023	74.537
864.064	74.537
865.105	74.537
866.146	74.537
867.187	74.537
868.228	74.537
869.269	74.537
870.31	74.537
871.351	74.537
872.392	74.537
873.433	74.537
874.474	74.537
875.516	74.537
876.557	74.537
877.598	74.537
878.639	74.537
879.68	74.537
880.721	74.537
881.762	74.537
882.803	74.537
883.844	74.537
884.885	74.537
885.926	74.537
886.967	74.537
888.008	74.537
889.049	74.537
890.09	74.537
891.131	74.537
892.172	74.537
893.213	74.537
894.254	74.537
895.295	74.537
896.336	74.537
897.377	74.537
898.418	74.537
899.459	74.537
900.5	74.537
901.542	74.537
902.583	74.537
903.624	74.537
904.665	74.537
905.706	74.537
906.747	74.537
907.788	74.537
908.829	74.537
909.87	74.537
910.911	74.537
911.952	74.537
912.993	74.537
914.034	74.537
915.075	74.537
916.116	74.537
917.157	74.537
918.198	74.537
919.239	74.537
920.28	74.537
921.321	74.537
922.362	74.537
923.403	74.537
924.444	74.537
925.485	74.537
926.527	74.537
927.568	74.537
928.609	74.537
929.65	74.537
930.691	74.537
931.732	74.537
932.773	74.537
933.814	74.537
934.855	74.537
935.896	74.537
936.937	74.537
937.978	74.537
939.019	74.537
940.06	74.537
941.101	74.537
942.142	74.537
943.183	74.537
944.224	74.537
945.265	74.537
946.306	74.537
947.347	74.537
948.388	74.537
949.429	74.537
950.47	74.537
951.512	74.537
952.553	74.537
953.594	74.537
954.635	74.537
955.676	74.537
956.717	74.537
957.758	74.537
958.799	74.537
959.84	74.537
960.881	74.537
961.922	74.537
962.963	74.537
964.004	74.537
965.045	74.537
966.086	74.537
967.127	74.537
968.168	74.537
969.209	74.537
970.25	74.537
971.291	74.537
972.332	74.537
973.373	74.537
974.414	74.537
975.455	74.537
976.496	74.537
977.538	74.537
978.579	74.537
979.62	74.537
980.661	74.537
981.702	74.537
982.743	74.537
983.784	74.537
984.825	74.537
985.866	74.537
986.907	74.537
987.948	74.537
988.989	74.537
990.03	74.537
991.071	74.537
992.112	74.537
993.153	74.537
994.194	74.537
995.235	74.537
996.276	74.537
997.317	74.537
998.358	74.537
999.399	74.537
1000.44	74.537
1001.48	74.537
1002.52	74.537
1003.56	74.537
1004.6	74.537
1005.65	74.537
1006.69	74.537
1007.73	74.537
1008.77	74.537
1009.81	74.537
1010.85	74.537
1011.89	74.537
1012.93	74.537
1013.97	74.537
1015.02	74.537
1016.06	74.537
1017.1	74.537
1018.14	74.537
1019.18	74.537
1020.22	74.537
1021.26	74.537
1022.3	74.537
1023.34	74.537
1024.38	74.537
1025.43	74.537
1026.47	74.537
1027.51	74.537
1028.55	74.537
1029.59	74.537
1030.63	74.537
1031.67	74.537
1032.71	74.537
1033.75	74.537
1034.79	74.537
1035.84	74.537
1036.88	74.537
1037.92	74.537
1038.96	74.537
1040	74.537

## Sheet: Figure 3b
0 nM WDR5			0 nM WDR5			0 nM WDR5
Current (pA)	N.counts		Current (pA)	N.counts		Current (pA)	N.counts
16.95	5.61183e-06		17.45	4.77418e-05		22.85	5.45643e-05
18.05	1.12237e-05		17.55	4.77418e-05		22.95	0
18.15	5.61183e-06		17.65	0		23.05	0
18.25	0		17.75	4.77418e-05		23.15	0
18.35	1.12237e-05		17.85	0		23.25	0
18.45	1.12237e-05		17.95	4.77418e-05		23.35	5.45643e-05
18.55	1.12237e-05		18.05	0		23.45	0
18.65	1.12237e-05		18.15	4.77418e-05		23.55	5.45643e-05
18.75	0		18.25	0		23.65	0
18.85	1.68355e-05		18.35	0		23.75	0
18.95	5.61183e-06		18.45	0		23.85	0
19.05	5.61183e-06		18.55	0		23.95	0
19.15	1.12237e-05		18.65	4.77418e-05		24.05	0
19.25	1.68355e-05		18.75	4.77418e-05		24.15	0
19.35	0		18.85	0		24.25	0
19.45	5.61183e-06		18.95	0		24.35	0
19.55	1.12237e-05		19.05	0		24.45	0
19.65	1.68355e-05		19.15	0		24.55	0
19.75	5.61183e-06		19.25	0		24.65	0
19.85	0		19.35	4.77418e-05		24.75	0
19.95	5.61183e-06		19.45	0		24.85	0
20.05	0		19.55	0		24.95	0
20.15	0		19.65	0		25.05	5.45643e-05
20.25	0		19.75	0		25.15	0
20.35	0		19.85	0		25.25	0
20.45	5.61183e-06		19.95	0		25.35	5.45643e-05
20.55	0		20.05	4.77418e-05		25.45	0
20.65	0		20.15	4.77418e-05		25.55	0
20.75	0		20.25	0		25.65	0
20.85	0		20.35	0		25.75	0
20.95	0		20.45	0		25.85	0
21.05	5.61183e-06		20.55	0		25.95	0
21.15	0		20.65	0		26.05	0
21.25	0		20.75	0		26.15	0
21.35	5.61183e-06		20.85	0		26.25	0
21.45	0		20.95	0		26.35	0
21.55	0		21.05	4.77418e-05		26.45	0
21.65	0		21.15	0		26.55	0
21.75	5.61183e-06		21.25	0		26.65	0
21.85	1.12237e-05		21.35	0		26.75	5.45643e-05
21.95	0		21.45	0		26.85	0
22.05	1.68355e-05		21.55	0		26.95	0
22.15	5.61183e-06		21.65	0		27.05	0
22.25	0		21.75	0		27.15	0
22.35	5.61183e-06		21.85	4.77418e-05		27.25	0
22.45	5.61183e-06		21.95	0		27.35	0.000109129
22.55	5.61183e-06		22.05	0		27.45	0.000163693
22.65	5.61183e-06		22.15	0		27.55	0
22.75	1.12237e-05		22.25	0		27.65	0.000163693
22.85	0		22.35	4.77418e-05		27.75	5.45643e-05
22.95	5.61183e-06		22.45	0		27.85	5.45643e-05
23.05	0		22.55	0		27.95	5.45643e-05
23.15	0		22.65	0		28.05	0.000163693
23.25	2.80591e-05		22.75	0		28.15	0.000163693
23.35	0		22.85	0		28.25	5.45643e-05
23.45	2.24473e-05		22.95	0		28.35	0.000272822
23.55	1.68355e-05		23.05	0		28.45	5.45643e-05
23.65	2.24473e-05		23.15	0		28.55	0.000218257
23.75	4.48946e-05		23.25	0		28.65	0.000272822
23.85	2.80591e-05		23.35	0		28.75	0.000109129
23.95	6.7342e-05		23.45	0		28.85	0.000163693
24.05	8.97893e-05		23.55	0		28.95	5.45643e-05
24.15	7.29538e-05		23.65	0		29.05	0.000327386
24.25	7.29538e-05		23.75	0		29.15	0.000163693
24.35	0.000112237		23.85	9.54836e-05		29.25	0.000218257
24.45	8.41774e-05		23.95	0		29.35	0.000218257
24.55	0.000129072		24.05	0		29.45	5.45643e-05
24.65	0.000179579		24.15	0		29.55	0.000327386
24.75	0.000140296		24.25	0		29.65	0.00038195
24.85	0.000173967		24.35	0		29.75	0.000545643
24.95	0.000145908		24.45	0		29.85	0.00038195
25.05	0.00018519		24.55	0		29.95	0.00038195
25.15	0.000162743		24.65	0		30.05	0.000109129
25.25	0.000230085		24.75	0		30.15	0.000272822
25.35	0.000162743		24.85	0		30.25	0.000545643
25.45	0.000173967		24.95	0		30.35	0.000163693
25.55	0.000145908		25.05	0		30.45	0.000436514
25.65	0.00012346		25.15	0		30.55	0.00038195
25.75	0.000134684		25.25	0		30.65	0.00038195
25.85	0.000134684		25.35	0		30.75	0.000709336
25.95	0.000157131		25.45	0		30.85	0.000600207
26.05	0.000173967		25.55	0		30.95	0.000491079
26.15	0.00012346		25.65	0		31.05	0.000709336
26.25	0.000258144		25.75	4.77418e-05		31.15	0.000873029
26.35	0.00021325		25.85	0		31.25	0.00120041
26.45	0.000235697		25.95	0		31.35	0.00109129
26.55	0.000263756		26.05	4.77418e-05		31.45	0.00103672
26.65	0.000269368		26.15	0		31.55	0.00125498
26.75	0.000297427		26.25	0		31.65	0.000927593
26.85	0.000347933		26.35	0		31.75	0.00185519
26.95	0.000291815		26.45	0		31.85	0.00141867
27.05	0.000342322		26.55	0		31.95	0.00223714
27.15	0.000353545		26.65	0		32.05	0.00180062
27.25	0.000409664		26.75	4.77418e-05		32.15	0.00185519
27.35	0.000370381		26.85	4.77418e-05		32.25	0.00207344
27.45	0.000454558		26.95	0		32.35	0.0022917
27.55	0.000471394		27.05	0		32.45	0.00278278
27.65	0.000477006		27.15	0.000143225		32.55	0.00240083
27.75	0.0005219		27.25	4.77418e-05		32.65	0.00392863
27.85	0.000533124		27.35	4.77418e-05		32.75	0.00398319
27.95	0.000628525		27.45	4.77418e-05		32.85	0.00485622
28.05	0.000611689		27.55	0.000143225		32.95	0.0045834
28.15	0.000634137		27.65	0		33.05	0.00567469
28.25	0.000533124		27.75	9.54836e-05		33.15	0.00638402
28.35	0.000679031		27.85	9.54836e-05		33.25	0.00660228
28.45	0.000718314		27.95	4.77418e-05		33.35	0.00649315
28.55	0.000701479		28.05	0.000143225		33.45	0.00774813
28.65	0.000707091		28.15	4.77418e-05		33.55	0.0085666
28.75	0.000886669		28.25	0.000190967		33.65	0.00883942
28.85	0.000757597		28.35	0.000334193		33.75	0.0112402
28.95	0.000768821		28.45	9.54836e-05		33.85	0.0117313
29.05	0.000965235		28.55	4.77418e-05		33.95	0.0147869
29.15	0.000881057		28.65	0.000190967		34.05	0.0138048
29.25	0.00109		28.75	0.000286451		34.15	0.0150597
29.35	0.0011		28.85	9.54836e-05		34.25	0.0158236
29.45	0.00125		28.95	4.77418e-05		34.35	0.0218803
29.55	0.0015		29.05	0.000190967		34.45	0.0210073
29.65	0.0016		29.15	0.000190967		34.55	0.0252633
29.75	0.0016		29.25	0.000238709		34.65	0.0277187
29.85	0.00178		29.35	0.000238709		34.75	0.0311017
29.95	0.00189		29.45	0.000143225		34.85	0.0329568
30.05	0.00215		29.55	0.000286451		34.95	0.035194
30.1501	0.00241		29.65	0.000143225		35.05	0.0384678
30.2501	0.00263		29.75	0.000143225		35.15	0.0452338
30.35	0.00318		29.85	0.000429676		35.25	0.047962
30.4501	0.00346		29.95	4.77418e-05		35.35	0.051727
30.55	0.004		30.05	0.000238709		35.45	0.0605664
30.6501	0.00451		30.15	0.000190967		35.55	0.059857
30.7501	0.00485		30.25	0.000477418		35.65	0.0743711
30.85	0.00555		30.35	9.54836e-05		35.75	0.0773176
30.9501	0.000998668		30.45	0.000286451		35.85	0.0875757
31.05	0.00233		30.55	0.000334193		35.95	0.0977792
31.1501	0.000332889		30.65	0.000238709		36.05	0.104436
31.2501	0.00133		30.75	0.000429676		36.15	0.121951
31.35	0.00133		30.85	0.000381934		36.25	0.130354
31.4501	0.000332889		30.9501	0.000334193		36.35	0.139084
31.55	0.000998668		31.0501	0.000954836		36.45	0.154417
31.6501	0.00133		31.1501	0.00100258		36.55	0.171277
31.7501	0.00166		31.2501	0.000716127		36.65	0.184864
31.85	0.00366		31.3501	0.000429676		36.75	0.20478
31.9501	0.00499		31.4501	0.000668385		36.85	0.223113
32.05	0.002		31.5501	0.000907094		36.95	0.25045
32.1501	0.003		31.6501	0.000620644		37.05	0.261199
32.2501	0.000665779		31.7501	0.00128903		37.15	0.286353
32.3501	0.00566		31.8501	0.00133677		37.25	0.322966
32.45	0.00333		31.9501	0.00162322		37.35	0.355868
32.55	0.00233		32.0501	0.00167096		37.45	0.373438
32.65	0.00266		32.1501	0.00162322		37.5499	0.404321
32.75	0.00333		32.25	0.00148		37.6499	0.440934
32.85	0.00366		32.35	0.00152774		37.7499	0.470781
32.95	0.00366		32.45	0.00186193		37.8499	0.512959
33.05	0.00732		32.55	0.00214838		37.9499	0.543788
33.15	0.00832		32.65	0.00257806		38.0499	0.584875
33.25	0.00699		32.75	0.00224387		38.1499	0.618759
33.35	0.00333		32.85	0.00248257		38.2499	0.647296
33.45	0.00466		32.95	0.0026258		38.3499	0.688547
33.55	0.00533		33.05	0.00310322		38.4499	0.723086
33.65	0.00499		33.15	0.00362838		38.5499	0.767392
33.75	0.00666		33.25	0.00391483		38.6499	0.796857
33.85	0.01065		33.35	0.0046787		38.7499	0.83025
33.95	0.00799		33.45	0.00506063		38.8499	0.883287
34.05	0.00932		33.55	0.00577676		38.9499	0.892727
34.15	0.01099		33.65	0.00634966		39.0499	0.932449
34.25	0.00832		33.75	0.00658837		39.1499	0.940743
34.35	0.01465		33.85	0.00797288		39.2499	0.965734
34.45	0.01165		33.95	0.00797288		39.3499	0.978447
34.55	0.01198		34.05	0.00892772		39.4499	0.962078
34.65	0.01099		34.15	0.0095961		39.5499	1
34.75	0.01099		34.25	0.0115535		39.6499	0.980411
34.85	0.01132		34.35	0.0124129		39.7499	0.962351
34.95	0.01365		34.45	0.0138451		39.8499	0.950783
35.05	0.01431		34.55	0.0141316		39.9499	0.954439
35.15	0.01332		34.65	0.0169483		40.0499	0.922137
35.25	0.01265		34.75	0.0185716		40.1499	0.896601
35.35	0.01431		34.85	0.0215793		40.2499	0.858569
35.45	0.01065		34.95	0.0223909		40.3499	0.832215
35.55	0.01398		35.05	0.0248735		40.4499	0.787636
35.65	0.01365		35.15	0.026258		40.5499	0.756589
35.75	0.01531		35.25	0.0291702		40.6499	0.734217
35.85	0.01698		35.35	0.0331328		40.7499	0.674688
35.95	0.01831		35.45	0.0392438		40.8499	0.632509
36.05	0.01531		35.55	0.041058		40.9499	0.574289
36.15	0.01931		35.65	0.0463096		41.0499	0.531293
36.25	0.02197		35.75	0.0532799		41.1499	0.497681
36.35	0.02264		35.85	0.0567173		41.2499	0.454084
36.45	0.0223		35.95	0.0629237		41.3499	0.408578
36.55	0.02364		36.05	0.0743817		41.4499	0.374802
36.65	0.03262		36.15	0.0793946		41.5499	0.345174
36.75	0.03628		36.25	0.0861262		41.6499	0.302941
36.85	0.04028		36.35	0.0940514		41.7499	0.26993
36.95	0.05098		36.45	0.105366		41.8499	0.238282
37.05	0.05666		36.55	0.12093		41.9499	0.209472
37.15	0.0635		36.65	0.13277		42.0499	0.182408
37.25	0.07195		36.75	0.143989		42.1499	0.166803
37.35	0.08311		36.85	0.160031		42.2499	0.140558
37.45	0.09606		36.95	0.17908		42.3499	0.12337
37.55	0.11388		37.05	0.197842		42.4499	0.105364
37.65	0.13281		37.15	0.22157		42.5499	0.0962514
37.75	0.15737		37.25	0.248496		42.6499	0.079773
37.85	0.18674		37.35	0.272797		42.7499	0.0652589
37.95	0.22257		37.45	0.305595		42.8499	0.054728
38.05	0.26513		37.55	0.324979		42.9499	0.0509631
38.15	0.30958		37.65	0.366418		43.0499	0.0390135
38.25	0.36763		37.75	0.399217		43.1499	0.0350303
38.35	0.42833		37.85	0.421656		43.2499	0.0308288
38.45	0.49618		37.95	0.468681		43.3499	0.0219894
38.55	0.56523		38.05	0.509644		43.4499	0.0224259
38.6499	0.63947		38.15	0.533467		43.5499	0.0159328
38.7499	0.71448		38.25	0.579967		43.6499	0.0151689
38.8499	0.78566		38.35	0.62938		43.7499	0.0107492
38.95	0.84752		38.45	0.682421		43.8499	0.0102581
39.05	0.90905		38.55	0.716175		43.9499	0.00889398
39.1499	0.95569		38.65	0.750358		44.0499	0.00752987
39.2499	0.98562		38.75	0.79366		44.1498	0.00501992
39.3499	1		38.8499	0.842882		44.2498	0.00403776
39.4499	0.99832		38.9499	0.875728		44.3498	0.00311017
39.5499	0.98533		39.0499	0.894873		44.4498	0.00354668
39.6499	0.94282		39.1499	0.936885		44.5498	0.00272822
39.7499	0.89742		39.2499	0.951781		44.6498	0.00207344
39.8499	0.83433		39.3499	0.983815		44.7498	0.00196431
39.9499	0.7643		39.4499	0.994319		44.8498	0.00130954
40.0499	0.68884		39.5499	0.999761		44.9498	0.00169149
40.1499	0.61087		39.6499	1		45.0498	0.00114585
40.2499	0.53176		39.7499	0.989019		45.1498	0.00103672
40.3499	0.45726		39.8499	0.989449		45.2498	0.000818464
40.4499	0.38266		39.9499	0.970639		45.3498	0.000545643
40.5499	0.31873		40.0499	0.933066		45.4498	0.000491079
40.6499	0.2619		40.1499	0.912585		45.5498	0.000327386
40.7499	0.2135		40.2499	0.879356		45.6498	0.000218257
40.8499	0.1729		40.3499	0.835911		45.7498	0.000327386
40.9499	0.13734		40.4499	0.776425		45.8498	0.000163693
41.0499	0.10881		40.5499	0.731643		45.9498	0.000109129
41.1499	0.08687		40.6499	0.699131		46.0498	5.45643e-05
41.2499	0.06759		40.7499	0.638976		46.1498	0.000218257
41.3499	0.05317		40.8499	0.594576		46.2498	0.000218257
41.4499	0.04024		40.9499	0.541392		46.3498	5.45643e-05
41.5499	0.03063		41.0499	0.497995		46.4498	5.45643e-05
41.6499	0.02318		41.1499	0.452688		46.5498	5.45643e-05
41.7499	0.01841		41.2499	0.401556		46.6498	5.45643e-05
41.8499	0.01379		41.3499	0.373436		46.7498	0
41.9499	0.01061		41.4499	0.318486		46.8498	5.45643e-05
42.0499	0.00809		41.5499	0.278478		46.9498	0
42.1499	0.006		41.6499	0.249117		47.0498	5.45643e-05
42.2499	0.00431		41.7499	0.211974		47.1498	0
42.3499	0.00296		41.8499	0.178841		47.2498	5.45643e-05
42.4499	0.0021		41.9499	0.157262
42.5499	0.00149		42.0499	0.132197
42.6499	0.0011		42.1499	0.11248
42.7499	0.000802492		42.2499	0.0973933
42.8499	0.000544348		42.3499	0.0803495
42.9499	0.000437723		42.4499	0.0689392
43.0499	0.000353545		42.5499	0.0591521
43.1499	0.000162743		42.6499	0.0467392
43.2499	0.000134684		42.7499	0.0409625
43.3499	0.000140296		42.8499	0.0350425
43.4499	6.7342e-05		42.9499	0.0291225
43.5499	5.05065e-05		43.0499	0.0223909
43.6499	3.92828e-05		43.1499	0.020147
43.7499	5.05065e-05		43.2499	0.0166142
43.8499	2.24473e-05		43.3499	0.0126038
43.9499	4.48946e-05		43.4499	0.0126038
44.0499	2.24473e-05		43.5499	0.00816385
44.1499	1.68355e-05		43.6499	0.00668385
44.2499	0		43.7499	0.00634966
44.3499	1.12237e-05		43.8499	0.00572902
44.4499	5.61183e-06		43.9499	0.00405805
			44.0499	0.00300773
			44.1499	0.00281677
			44.2499	0.00200516
			44.3499	0.00148
			44.4499	0.00167096
			44.5499	0.00195741
			44.6499	0.00124129
			44.7499	0.00109806
			44.8499	0.000859353
			44.9499	0.00052516
			45.0499	0.000381934
			45.1499	0.000286451
			45.2499	0.000238709
			45.3498	0.000286451
			45.4498	9.54836e-05
			45.5498	9.54836e-05
			45.6498	4.77418e-05
			45.7498	4.77418e-05
			45.8498	9.54836e-05
			45.9498	0
			46.0498	4.77418e-05
			46.1498	0
			46.2498	0
			46.3498	4.77418e-05
			46.4498	0
			46.5498	4.77418e-05
			46.6498	0
			46.7498	9.54836e-05

## Sheet: Figure 3c
50 nM WDR5			50 nM WDR5			50 nM WDR5
Current (pA)	N.counts		Current (pA)	N.counts		Current (pA)	N.counts
18.05	7.33061e-06		20.35	3.45471e-05		19.55	2.81611e-05
18.15	4.88707e-06		20.45	3.45471e-05		19.65	2.81611e-05
18.25	2.44354e-06		20.55	0		19.75	2.81611e-05
18.35	4.88707e-06		20.65	0		19.85	2.81611e-05
18.45	7.33061e-06		20.75	3.45471e-05		19.95	0
18.55	4.88707e-06		20.85	0		20.05	2.81611e-05
18.65	7.33061e-06		20.95	0		20.15	2.81611e-05
18.75	2.44354e-06		21.05	3.45471e-05		20.25	0
18.85	9.77414e-06		21.15	0		20.35	2.81611e-05
18.95	4.88707e-06		21.25	0		20.45	5.63222e-05
19.05	2.44354e-06		21.35	0		20.55	0
19.15	1.46612e-05		21.45	0		20.65	2.81611e-05
19.25	1.95483e-05		21.55	0		20.75	0.000112644
19.35	4.88707e-06		21.65	0		20.85	5.63222e-05
19.45	1.22177e-05		21.75	0.000103641		20.95	5.63222e-05
19.55	9.77414e-06		21.85	0		21.05	5.63222e-05
19.65	1.22177e-05		21.95	6.90942e-05		21.15	5.63222e-05
19.75	9.77414e-06		22.05	0		21.25	8.44832e-05
19.85	4.88707e-06		22.15	3.45471e-05		21.35	2.81611e-05
19.95	4.88707e-06		22.25	0		21.45	0
20.05	7.33061e-06		22.35	3.45471e-05		21.55	2.81611e-05
20.15	2.44354e-06		22.45	0		21.65	0
20.25	4.88707e-06		22.55	0		21.75	2.81611e-05
20.35	4.88707e-06		22.65	0		21.85	0
20.45	9.77414e-06		22.75	0		21.95	2.81611e-05
20.55	2.44354e-06		22.85	6.90942e-05		22.05	0
20.65	4.88707e-06		22.95	0		22.15	8.44832e-05
20.75	7.33061e-06		23.05	0		22.25	2.81611e-05
20.85	9.77414e-06		23.15	6.90942e-05		22.35	2.81611e-05
20.95	1.22177e-05		23.25	3.45471e-05		22.45	5.63222e-05
21.05	9.77414e-06		23.35	6.90942e-05		22.55	0
21.15	4.88707e-06		23.45	0		22.65	5.63222e-05
21.25	2.44354e-06		23.55	3.45471e-05		22.75	2.81611e-05
21.35	7.33061e-06		23.65	0		22.85	0
21.45	7.33061e-06		23.75	0		22.95	5.63222e-05
21.55	7.33061e-06		23.85	0		23.05	5.63222e-05
21.65	0		23.95	0.000103641		23.15	8.44832e-05
21.75	7.33061e-06		24.05	6.90942e-05		23.25	8.44832e-05
21.85	7.33061e-06		24.15	6.90942e-05		23.35	5.63222e-05
21.95	7.33061e-06		24.25	6.90942e-05		23.45	0.000140805
22.05	7.33061e-06		24.35	3.45471e-05		23.55	5.63222e-05
22.15	7.33061e-06		24.45	0		23.65	0.000112644
22.25	2.44354e-06		24.55	6.90942e-05		23.75	0.000112644
22.35	9.77414e-06		24.65	0.000172735		23.85	5.63222e-05
22.45	1.46612e-05		24.75	0.000207283		23.95	2.81611e-05
22.55	1.95483e-05		24.85	0.000276377		24.05	8.44832e-05
22.65	9.77414e-06		24.95	0.000172735		24.15	0.000168966
22.75	2.19918e-05		25.05	0.000172735		24.25	0.000225289
22.85	1.71048e-05		25.15	0.000276377		24.35	0.000112644
22.95	1.46612e-05		25.25	0.00024183		24.45	0.000112644
23.05	7.33061e-06		25.35	0.00024183		24.55	5.63222e-05
23.15	4.88707e-06		25.45	0.000449112		24.65	0.000112644
23.25	1.71048e-05		25.55	0.000103641		24.75	8.44832e-05
23.35	1.46612e-05		25.65	0.000172735		24.85	0
23.45	1.95483e-05		25.75	0.000345471		24.95	5.63222e-05
23.55	2.44354e-05		25.85	0.000103641		25.05	5.63222e-05
23.65	1.46612e-05		25.95	0.00024183		25.15	0.000112644
23.75	4.15401e-05		26.05	0.000172735		25.25	0.000168966
23.85	1.95483e-05		26.15	0.00024183		25.35	0.000140805
23.95	5.86449e-05		26.25	0.00024183		25.45	0.000168966
24.05	7.08625e-05		26.35	0.000276377		25.55	5.63222e-05
24.15	6.59755e-05		26.45	0.000380018		25.65	0.000225289
24.25	5.86449e-05		26.55	0.000380018		25.75	0.000281611
24.35	6.8419e-05		26.65	0.000414565		25.85	0.000140805
24.45	7.81932e-05		26.75	0.00024183		25.95	0.000140805
24.55	9.28544e-05		26.85	0.000345471		26.05	0.00025345
24.65	0.000144169		26.95	0.00024183		26.15	0.000309772
24.75	0.00012462		27.05	0.000656395		26.25	0.000309772
24.85	0.000144169		27.15	0.000345471		26.35	0.000140805
24.95	0.000139282		27.25	0.000621848		26.45	0.000281611
25.05	0.000136838		27.35	0.000690942		26.55	0.000309772
25.15	0.000144169		27.45	0.000552753		26.65	0.000225289
25.25	0.000180822		27.55	0.000587301		26.75	0.000394255
25.35	0.000134394		27.65	0.000587301		26.85	0.000506899
25.45	0.000141725		27.75	0.000690942		26.95	0.000366094
25.55	0.000173491		27.85	0.000414565		27.05	0.000309772
25.65	0.000168604		27.95	0.000656395		27.15	0.000535061
25.75	0.000178378		28.05	0.000587301		27.25	0.000450577
25.85	0.000156386		28.15	0.000760036		27.35	0.000450577
25.95	0.000156386		28.25	0.00103641		27.45	0.000337933
26.05	0.000141725		28.35	0.00152007		27.55	0.000647705
26.15	0.000156386		28.45	0.00190009		27.65	0.000704027
26.25	0.000256571		28.55	0.00148552		27.75	0.000535061
26.35	0.000227249		28.65	0.00103641		27.85	0.000535061
26.45	0.000246797		28.75	0.00138188		27.95	0.000704027
26.55	0.000300555		28.85	0.00186554		28.05	0.000647705
26.65	0.000373861		28.95	0.00186554		28.15	0.000929316
26.75	0.000408071		29.05	0.00162371		28.25	0.000591383
26.85	0.000432506		29.15	0.00186554		28.35	0.00078851
26.95	0.000474046		29.25	0.00259103		28.45	0.00121093
27.05	0.000417845		29.35	0.0023492		28.55	0.000901155
27.15	0.000503368		29.45	0.00276377		28.65	0.0011546
27.25	0.000488707		29.55	0.00376563		28.75	0.00123909
27.35	0.000544909		29.65	0.00380018		28.85	0.0015207
27.45	0.000540021		29.75	0.0041111		28.95	0.0016615
27.55	0.000618215		29.85	0.00490569		29.05	0.00112644
27.65	0.000676859		29.95	0.00590755		29.15	0.00188679
27.75	0.000730617		30.05	0.0053548		29.25	0.00188679
27.85	0.000752609		30.15	0.00635666		29.35	0.00191495
27.95	0.000821028		30.25	0.00739308		29.45	0.00245001
28.05	0.00076727		30.35	0.00749672		29.55	0.00214024
28.15	0.000904108		30.45	0.00818766		29.65	0.00245001
28.25	0.000750166		30.55	0.0100187		29.75	0.00315404
28.35	0.000933431		30.65	0.0100532		29.85	0.00340749
28.45	0.000957866		30.75	0.0111242		29.95	0.00315404
28.55	0.000999406		30.85	0.0129206		30.05	0.00478738
28.65	0.00105		30.95	0.0144407		30.15	0.00461842
28.75	0.00114		31.05	0.0160298		30.25	0.00566038
28.85	0.00101		31.15	0.0171008		30.35	0.00602647
28.95	0.00111		31.25	0.0192082		30.45	0.00681498
29.05	0.00122		31.35	0.0218683		30.55	0.00763165
29.15	0.00115		31.45	0.0216265		30.65	0.00884258
29.25	0.0013		31.55	0.0225247		30.75	0.00954661
29.35	0.00135		31.65	0.0251848		30.85	0.0103914
29.45	0.00146		31.75	0.0271195		30.95	0.012419
29.55	0.00171		31.85	0.0276031		31.05	0.014165
29.6501	0.00174		31.95	0.0306087		31.15	0.0139397
29.7501	0.00187		32.05	0.0320597		31.25	0.0156294
29.85	0.00209		32.15	0.0351689		31.35	0.0184173
29.9501	0.00216		32.25	0.03776		31.45	0.0183329
30.05	0.00245		32.35	0.0412492		31.55	0.0191777
30.1501	0.00262		32.45	0.0422856		31.65	0.0212616
30.2501	0.00298		32.55	0.0470186		31.75	0.0229231
30.35	0.00339		32.65	0.0478132		31.85	0.0239651
30.4501	0.00384		32.75	0.0552753		31.95	0.0274289
30.55	0.00432		32.85	0.0574173		32.05	0.0293157
30.6501	0.00469		32.95	0.0618738		32.15	0.0316531
30.7501	0.00527		33.05	0.0666068		32.25	0.0348916
30.85	0.00589		33.15	0.0708906		32.35	0.0378767
30.9501	0.00672		33.25	0.0701651		32.45	0.0411433
31.05	0.00754		33.35	0.075969		32.55	0.043875
31.1501	0.00887		33.45	0.0850204		32.65	0.048606
31.2501	0.00989		33.55	0.0870587		32.75	0.0531963
31.35	0.01095		33.65	0.0890969		32.85	0.0546888
31.4501	0.01236		33.75	0.0912734		32.95	0.0595607
31.55	0.01382		33.85	0.0953845		33.05	0.0649113
31.6501	0.0155		33.95	0.0936572		33.15	0.0699803
31.7501	0.01677		34.05	0.0933808		33.25	0.0739228
31.85	0.01847		34.15	0.0929317		33.35	0.0812447
31.9501	0.01928		34.25	0.0913425		33.45	0.084962
32.05	0.02135		34.35	0.0868859		33.55	0.0909321
32.1501	0.02289		34.45	0.0823948		33.65	0.0923965
32.2501	0.02374		34.55	0.0784564		33.75	0.0982258
32.3501	0.02563		34.65	0.0731707		33.85	0.0954661
32.45	0.0273		34.75	0.0680923		33.95	0.0981977
32.55	0.02918		34.85	0.0637394		34.05	0.100169
32.65	0.03029		34.95	0.05835		34.15	0.0981695
32.75	0.03243		35.05	0.0540662		34.25	0.0954097
32.85	0.03492		35.15	0.0517515		34.35	0.0901999
32.95	0.03684		35.25	0.0463276		34.45	0.0880034
33.05	0.03967		35.35	0.0446003		34.55	0.0817235
33.15	0.04248		35.45	0.0429766		34.65	0.0778935
33.25	0.04649		35.55	0.041802		34.75	0.0737257
33.35	0.051		35.65	0.0428729		34.85	0.0681217
33.45	0.05597		35.75	0.0430457		34.95	0.0621797
33.55	0.06051		35.85	0.0451876		35.05	0.0569699
33.65	0.06635		35.95	0.0448076		35.15	0.0525204
33.75	0.0726		36.05	0.0482968		35.25	0.0503802
33.85	0.0788		36.15	0.0537553		35.35	0.0476204
33.95	0.08451		36.25	0.0597319		35.45	0.0437623
34.05	0.08848		36.35	0.0663304		35.55	0.0439313
34.15	0.09375		36.45	0.0719961		35.65	0.0429175
34.25	0.09767		36.55	0.0815311		35.75	0.0459589
34.35	0.09988		36.65	0.0940026		35.85	0.0457054
34.45	0.10027		36.75	0.113073		35.95	0.0473388
34.55	0.09943		36.85	0.123817		36.05	0.050352
34.65	0.09701		36.95	0.142369		36.15	0.052971
34.75	0.09366		37.05	0.168313		36.25	0.0575894
34.85	0.08796		37.15	0.198991		36.35	0.065559
34.95	0.08249		37.25	0.232433		36.45	0.0707688
35.05	0.07479		37.35	0.275168		36.55	0.0827091
35.15	0.06872		37.45	0.322739		36.65	0.094227
35.25	0.06179		37.55	0.366752		36.75	0.103239
35.35	0.05603		37.65	0.42258		36.85	0.12267
35.45	0.05044		37.75	0.481448		36.95	0.142298
35.55	0.04447		37.85	0.548608		37.05	0.168065
35.65	0.04126		37.95	0.606371		37.15	0.19341
35.75	0.03741		38.05	0.673495		37.25	0.223937
35.85	0.03478		38.15	0.738893		37.35	0.263222
35.95	0.03354		38.25	0.802978		37.45	0.303858
36.05	0.03221		38.3499	0.862744		37.55	0.348127
36.15	0.03194		38.4499	0.908554		37.65	0.407181
36.25	0.03274		38.5499	0.944517		37.75	0.464911
36.35	0.03376		38.6499	0.986872		37.85	0.524021
36.45	0.0346		38.7499	0.992434		37.95	0.598282
36.55	0.03717		38.8499	1		38.05	0.655252
36.65	0.03979		38.9499	0.997064		38.15	0.727851
36.75	0.04325		39.0499	0.977959		38.25	0.780428
36.85	0.04724		39.1499	0.948214		38.35	0.837736
36.95	0.05188		39.2499	0.905514		38.45	0.897832
37.05	0.05726		39.3499	0.853589		38.5499	0.939961
37.15	0.06417		39.4499	0.781524		38.6499	0.970374
37.25	0.07319		39.5499	0.709908		38.7499	0.998648
37.35	0.08453		39.6499	0.648829		38.8499	0.988595
37.45	0.09746		39.7499	0.577005		38.9499	1
37.55	0.11516		39.8499	0.51147		39.0499	0.972965
37.65	0.13636		39.9499	0.445899		39.1499	0.95973
37.75	0.16085		40.0499	0.379085		39.2499	0.906364
37.85	0.19063		40.1499	0.318282		39.3499	0.872233
37.95	0.22557		40.2499	0.2647		39.4499	0.810589
38.05	0.2681		40.3499	0.220065		39.5499	0.740355
38.15	0.3165		40.4499	0.18158		39.6499	0.671642
38.25	0.37256		40.5499	0.145858		39.7499	0.605125
38.35	0.43478		40.6499	0.122711		39.8499	0.538046
38.45	0.5036		40.7499	0.0944863		39.9499	0.469839
38.55	0.57213		40.8499	0.0731707		40.0499	0.40062
38.6499	0.64561		40.9499	0.0574173		40.1499	0.349479
38.7499	0.71935		41.0499	0.0468113		40.2499	0.293438
38.8499	0.79222		41.1499	0.0362053		40.3499	0.243593
38.95	0.8556		41.2499	0.0276377		40.4499	0.199803
39.05	0.91365		41.3499	0.0193464		40.5499	0.164348
39.1499	0.95617		41.4499	0.0144752		40.6499	0.135032
39.2499	0.98357		41.5499	0.0115387		40.7499	0.113996
39.3499	1		41.6499	0.00884405		40.8499	0.0878062
39.4499	0.99807		41.7499	0.00556208		40.9499	0.071332
39.5499	0.98375		41.8499	0.00490569		41.0499	0.0541819
39.6499	0.94493		41.9499	0.00362744		41.1499	0.0443819
39.7499	0.89667		42.0499	0.00276377		41.2499	0.031822
39.8499	0.83488		42.1499	0.00165826		41.3499	0.0271191
39.9499	0.76163		42.2499	0.00162371		41.4499	0.0205576
40.0499	0.68828		42.3499	0.0012437		41.5499	0.0153478
40.1499	0.61053		42.4499	0.000967318		41.6499	0.0116868
40.2499	0.5297		42.5499	0.000483659		41.7499	0.00833568
40.3499	0.455		42.6499	0.000207283		41.8499	0.00709659
40.4499	0.38383		42.7499	0.00024183		41.9499	0.00551957
40.5499	0.31887		42.8499	0.000138188		42.0499	0.00332301
40.6499	0.26297		42.9499	6.90942e-05		42.1499	0.00315404
40.7499	0.21289		43.0499	0.00024183		42.2499	0.00256266
40.8499	0.17228		43.1499	6.90942e-05		42.3499	0.0015207
40.9499	0.13648		43.2499	3.45471e-05		42.4499	0.00126725
41.0499	0.10775		43.3499	3.45471e-05		42.5499	0.0011546
41.1499	0.08496		43.4499	3.45471e-05		42.6499	0.000929316
41.2499	0.06597					42.7499	0.000506899
41.3499	0.05108					42.8499	0.000281611
41.4499	0.03966					42.9499	0.000309772
41.5499	0.02979					43.0499	8.44832e-05
41.6499	0.02238					43.1499	0.000197128
41.7499	0.01754					43.2499	5.63222e-05
41.8499	0.01291					43.3499	2.81611e-05
41.9499	0.01					43.4499	5.63222e-05
42.0499	0.00748					43.5499	2.81611e-05
42.1499	0.00554					43.6499	2.81611e-05
42.2499	0.004					43.7499	8.44832e-05
42.3499	0.00291					43.8499	5.63222e-05
42.4499	0.00205
42.5499	0.00148
42.6499	0.00111
42.7499	0.000733061
42.8499	0.000503368
42.9499	0.000378748
43.0499	0.000320103
43.1499	0.000185709
43.2499	0.000131951
43.3499	0.000102629
43.4499	7.57496e-05
43.5499	6.59755e-05
43.6499	3.90966e-05
43.7499	3.6653e-05
43.8499	1.95483e-05
43.9499	2.19918e-05
44.0499	1.46612e-05
44.1499	1.71048e-05
44.2499	4.88707e-06
44.3499	4.88707e-06
44.4499	2.44354e-06

## Sheet: Figure 3d
	50 nM WDR5					150 nM WDR5					300 nM WDR5
Bin center	Number of Release events	Fitting			Bin center	Number of Release events	Fitting			Bin center	Number of Release events	Fitting
0.5	4	2.47241			0.1	4	3.48569			0.1	19	18.9402
0.7	11	3.8781			0.3	15	8.84256			0.3	40	39.9845
0.9	8	6.04623			0.5	6	11.7646			0.5	101	94.0296
1.1	20	9.33634			0.7	21	18.8614			0.7	155	147.076
1.3	14	14.1989			0.9	39	36.2304			0.9	198	202.122
1.5	29	28.079			1.1	68	63.3631			1.1	275	276.17
1.7	43	43.1185			1.3	90	95.5438			1.3	353	378.219
1.9	72	70.5027			1.5	164	168.482			1.5	340	358.268
2.1	76	81.4771			1.7	196	201.482			1.7	290	288.319
2.3	87	86.9021			1.9	197	196.042			1.9	193	190.37
2.5	68	70.7703			2.1	139	137.261			2.1	113	111.422
2.7	22	28.0416			2.3	101	99.0421			2.3	75	74.4757
2.9	7	7.3702			2.5	70	68.2612			2.5	30	27.5299
3.1	2	0.86434			2.7	35	33.0591			2.7	21	19.5851
3.3	3	1.26434			2.9	20	17.7322			2.9	14	13.6413
					3.1	10	1.4679			3.1	13	13.6986
										3.3	5	2.3549

## Sheet: Figure 3e
	50 nM WDR5					150 nM WDR5					300 nM WDR5
Bin center	Number of Capture events	Fitting			Bin center	Number of capture events	Fitting			Bin center	Number of capture events	Fitting
0.1	22	19.1275			0.1	1	57.779			0.1	98	95.1311
0.3	31	40.4416			0.3	74	85.6691			0.3	124	140.954
0.5	63	56.3813			0.5	118	122.165			0.5	212	205.782
0.7	73	72.9233			0.7	221	163.772			0.7	352	271.698
0.9	80	83.7472			0.9	217	199.07			0.9	365	331.713
1.1	83	79.6619			1.1	219	207.191			1.1	388	361.526
1.3	61	56.2145			1.3	161	168.622			1.3	273	272.804
1.5	24	24.7123			1.5	86	92.9298			1.5	134	148.709
1.7	3	5.13132			1.7	26	27.6103			1.7	82	43.423
1.9	1	0.32454			1.9	4	3.08121			1.9	6	4.71442

[truncated: 47 more sheets: Figure 3f, Figure 3g, Figure 4b, Figure 4c, Figure 4d, Figure 4e, Figure 4f, Figure 5d, Figure 5e, Figure 5f, Figure 5g, Figure 5h, Figure 5i, Figure 5k, Figure 5j, Supplementary Figure 1, Supplementary Figure 6a, Supplementary Figure 6b, Supplementary Figure 6c, Supplementary Figure 6d …]
